# Supplementary material for: Assessing the genetic diversity and characterizing genomic regions conferring Tan Spot resistance in cultivated rye
Source: PLoS One. 2019 Mar 28;14(3):e0214519. doi: 10.1371/journal.pone.0214519 (PMC6438500; doi:10.1371/journal.pone.0214519)
Supplement: S4 Table — Information on 4,037 GBS SNPs and genotype of 178 accessions at each of these SNP locations in HapMap format. (TXT) [file pone.0214519.s010.txt]

rs#	alleles	chrom	pos	strand	assembly#	center	protLSID	assayLSID	panelLSID	QCcode	SD_Sc102	SD_Sc101	SD_Sc225	SD_Sc104	SD_Sc103	SD_Sc100	SD_Sc220	SD_Sc109	SD_Sc227	SD_Sc229	SD_Sc107	SD_Sc230	SD_Sc111	SD_Sc110	SD_Sc231	SD_Sc117	SD_Sc116	SD_Sc119	SD_Sc118	SD_Sc239	SD_Sc003	SD_Sc002	SD_Sc244	SD_Sc247	SD_Sc005	SD_Sc246	SD_Sc241	SD_Sc120	SD_Sc122	SD_Sc001	SD_Sc243	SD_Sc242	SD_Sc007	SD_Sc249	SD_Sc128	SD_Sc127	SD_Sc006	SD_Sc009	SD_Sc129
S1R_20745	T/A	1R	20745	+	NA	NA	NA	NA	NA	NA	T	T	T	T	T	T	T	W	T	T	T	T	T	T	T	T	T	T	T	T	T	T	T	T	T	T	T	W	W	T	T	W	A	T	T	T	T	W	T
S1R_20746	G/T	1R	20746	+	NA	NA	NA	NA	NA	NA	G	G	G	G	G	G	G	K	G	G	G	G	G	G	G	G	G	G	G	G	G	G	G	G	G	G	G	K	K	G	G	K	T	G	G	G	G	K	G
S1R_20748	A/G	1R	20748	+	NA	NA	NA	NA	NA	NA	A	A	A	A	A	A	A	R	A	A	A	A	A	A	A	A	A	A	A	A	A	A	A	A	A	A	A	R	R	A	A	R	G	A	A	A	A	R	A
S1R_49467	A/T	1R	49467	+	NA	NA	NA	NA	NA	NA	A	A	W	A	W	A	W	A	W	W	A	A	A	W	A	T	A	A	W	A	A	A	W	A	A	A	A	N	A	W	W	W	W	W	A	A	A	A	A
S1R_49481	A/T	1R	49481	+	NA	NA	NA	NA	NA	NA	W	A	A	A	A	W	A	W	A	A	A	A	W	A	W	A	W	A	W	T	T	A	A	A	A	A	A	N	A	A	A	A	W	A	A	W	T	W	W
S1R_49487	T/C	1R	49487	+	NA	NA	NA	NA	NA	NA	T	T	T	T	T	Y	T	Y	T	T	Y	Y	T	T	T	T	Y	T	T	T	T	T	T	C	Y	Y	T	N	T	Y	T	T	T	T	T	Y	T	T	T
S1R_56455	T/A	1R	56455	+	NA	NA	NA	NA	NA	NA	T	T	T	T	T	T	T	T	T	W	W	T	T	T	T	T	N	T	T	T	N	T	N	T	T	T	W	T	N	T	T	T	N	W	T	W	N	T	N
S1R_56511	C/G	1R	56511	+	NA	NA	NA	NA	NA	NA	S	G	S	C	S	S	S	S	G	S	C	S	C	S	G	C	N	S	G	S	N	C	N	S	C	C	S	G	N	C	C	G	N	C	C	C	N	C	N
S1R_77426	C/T	1R	77426	+	NA	NA	NA	NA	NA	NA	C	C	C	C	C	C	T	Y	C	C	C	C	C	C	C	N	C	C	N	C	C	C	Y	T	C	C	C	C	N	C	C	C	N	Y	C	C	N	C	C
S1R_77433	A/T	1R	77433	+	NA	NA	NA	NA	NA	NA	A	W	W	W	A	A	A	A	A	W	A	A	W	A	T	N	A	A	N	A	A	A	W	A	A	A	T	A	N	W	A	A	N	A	A	W	N	W	A
S1R_155296	T/C	1R	155296	+	NA	NA	NA	NA	NA	NA	N	T	T	T	T	N	T	N	C	T	N	C	N	T	T	N	T	N	Y	T	T	Y	T	C	T	C	T	T	T	C	T	N	Y	T	Y	T	T	C	N
S1R_155302	T/C	1R	155302	+	NA	NA	NA	NA	NA	NA	N	T	T	T	T	N	T	N	T	C	N	T	N	C	C	N	T	N	T	T	Y	Y	Y	T	T	T	C	T	T	T	T	N	T	Y	T	T	T	T	N
S1R_203746	A/C	1R	203746	+	NA	NA	NA	NA	NA	NA	A	A	A	A	A	A	A	A	A	A	A	M	M	A	A	A	A	A	A	A	A	M	A	A	A	A	A	A	A	A	M	A	A	M	A	A	A	A	A
S1R_203747	G/A	1R	203747	+	NA	NA	NA	NA	NA	NA	G	G	G	G	G	G	G	G	G	G	G	R	R	G	G	G	G	G	G	G	G	R	G	G	G	R	G	G	G	G	R	G	G	R	G	G	G	G	G
S1R_203748	T/G	1R	203748	+	NA	NA	NA	NA	NA	NA	N	T	T	N	T	T	T	T	T	T	T	K	K	T	T	N	T	T	T	T	T	N	T	T	T	T	T	T	T	N	N	T	T	K	T	T	T	T	T
S1R_224609	C/G	1R	224609	+	NA	NA	NA	NA	NA	NA	C	C	S	C	C	G	G	G	S	S	S	C	G	G	C	C	N	S	C	C	S	C	C	N	S	G	C	C	G	S	N	N	C	S	G	S	C	S	C
S1R_224620	T/A	1R	224620	+	NA	NA	NA	NA	NA	NA	T	T	T	W	T	T	T	T	T	T	T	T	T	T	T	T	N	T	T	T	W	T	W	N	W	T	T	T	T	T	N	N	T	W	T	T	T	T	A
S1R_224632	C/T	1R	224632	+	NA	NA	NA	NA	NA	NA	C	C	C	Y	C	C	C	C	C	C	C	C	C	Y	C	C	N	C	C	C	Y	C	Y	N	Y	C	C	C	C	C	N	N	C	Y	C	C	C	C	T
S1R_224647	T/C	1R	224647	+	NA	NA	NA	NA	NA	NA	C	T	Y	Y	T	C	C	C	Y	Y	Y	T	C	C	T	T	N	Y	C	T	C	T	Y	N	C	C	T	T	C	Y	N	N	Y	C	C	C	T	Y	C
S1R_335059	G/C	1R	335059	+	NA	NA	NA	NA	NA	NA	G	G	S	G	N	G	G	G	G	G	G	G	G	S	G	S	G	S	G	G	G	G	G	G	G	S	G	N	G	G	G	G	G	G	C	C	S	G	G
S1R_335061	G/T	1R	335061	+	NA	NA	NA	NA	NA	NA	G	G	K	G	N	G	G	G	G	G	G	G	G	K	G	K	G	K	G	G	G	G	G	G	G	K	G	N	G	G	G	G	G	G	T	T	K	G	G
S1R_335066	A/C	1R	335066	+	NA	NA	NA	NA	NA	NA	A	A	M	A	N	A	A	A	A	A	A	A	A	M	A	M	A	M	A	A	A	A	A	A	A	M	A	N	A	A	A	A	A	A	C	C	M	A	A
S1R_386776	A/G	1R	386776	+	NA	NA	NA	NA	NA	NA	R	R	R	A	A	A	A	A	A	A	R	A	A	A	A	A	A	A	R	A	R	A	R	A	A	R	R	A	A	R	A	A	A	A	R	A	A	A	R
S1R_404081	C/T	1R	404081	+	NA	NA	NA	NA	NA	NA	C	C	C	C	Y	C	C	C	C	C	C	Y	Y	Y	C	C	C	Y	C	C	C	C	C	C	Y	Y	Y	C	Y	C	C	C	C	Y	Y	Y	T	Y	C
S1R_404088	G/C	1R	404088	+	NA	NA	NA	NA	NA	NA	G	G	G	G	S	G	G	G	G	G	G	S	S	S	G	G	G	S	G	G	G	G	G	G	S	S	S	G	S	G	G	G	G	S	S	S	C	S	G
S1R_404107	T/C	1R	404107	+	NA	NA	NA	NA	NA	NA	T	Y	T	T	T	T	C	T	T	T	T	T	T	T	T	T	T	T	T	T	Y	T	Y	T	T	T	T	T	T	T	T	T	T	T	T	Y	T	T	T
S1R_404118	C/A	1R	404118	+	NA	NA	NA	NA	NA	NA	A	C	C	A	C	C	M	A	M	A	A	C	A	A	M	N	A	A	C	M	C	M	C	M	M	A	M	C	C	M	A	M	A	A	C	C	C	M	C
S1R_404151	G/T	1R	404151	+	NA	NA	NA	NA	NA	NA	G	G	G	G	G	G	K	G	G	G	G	G	G	T	G	N	G	G	G	G	G	G	G	K	K	T	G	G	G	G	G	K	K	K	G	G	G	K	G
S1R_406562	A/G	1R	406562	+	NA	NA	NA	NA	NA	NA	A	R	A	A	A	A	A	A	A	A	A	A	A	R	A	N	A	R	R	R	N	A	A	A	A	A	A	N	A	A	R	A	A	R	A	A	G	R	A
S1R_483082	G/C	1R	483082	+	NA	NA	NA	NA	NA	NA	G	G	G	G	G	G	G	G	G	G	S	G	S	G	G	G	G	G	G	G	G	G	G	G	S	G	G	G	G	S	S	S	G	G	G	S	S	G	G
S1R_595759	C/T	1R	595759	+	NA	NA	NA	NA	NA	NA	C	Y	N	C	N	Y	C	N	C	C	C	C	C	C	C	Y	C	N	C	C	C	C	C	C	C	T	C	Y	N	Y	C	C	C	C	Y	T	C	C	Y
S1R_595761	G/T	1R	595761	+	NA	NA	NA	NA	NA	NA	G	K	N	T	N	G	G	N	K	K	K	K	T	K	G	K	G	N	G	G	G	G	G	K	K	G	G	K	N	G	G	G	G	T	G	G	G	G	K
S1R_595762	A/C	1R	595762	+	NA	NA	NA	NA	NA	NA	A	M	N	C	N	A	A	N	M	M	M	M	C	M	A	M	A	N	A	A	A	A	A	M	M	A	A	M	N	A	A	A	A	C	A	A	A	A	M
S1R_595783	G/A	1R	595783	+	NA	NA	NA	NA	NA	NA	G	R	N	G	N	G	G	N	G	G	G	G	G	G	G	R	G	N	G	G	G	G	G	G	G	G	G	R	N	R	G	G	G	G	R	A	G	G	R
S1R_595786	G/C	1R	595786	+	NA	NA	NA	NA	NA	NA	G	S	N	G	N	G	G	N	G	G	G	G	C	G	G	S	G	N	G	G	G	G	G	G	G	G	G	G	N	G	G	G	G	C	G	G	G	G	S
S1R_601969	A/C	1R	601969	+	NA	NA	NA	NA	NA	NA	A	A	M	M	A	N	A	A	A	M	A	A	A	A	A	N	A	A	A	N	A	M	A	A	A	A	A	M	A	A	A	A	A	A	A	A	A	A	A
S1R_676522	A/C	1R	676522	+	NA	NA	NA	NA	NA	NA	A	A	A	A	A	A	A	N	M	M	A	A	A	A	A	N	A	A	A	A	A	A	A	A	A	N	N	A	A	N	A	C	A	A	A	N	A	N	C
S1R_676525	C/G	1R	676525	+	NA	NA	NA	NA	NA	NA	C	G	C	S	S	S	C	N	S	C	C	S	C	C	C	N	S	C	C	S	G	S	C	G	S	N	N	C	C	N	C	C	C	S	C	N	S	N	C
S1R_676528	G/C	1R	676528	+	NA	NA	NA	NA	NA	NA	C	G	S	G	G	G	C	N	S	S	C	G	S	C	S	N	G	S	G	G	G	S	G	G	G	N	N	G	C	N	G	G	G	G	C	N	S	N	G
S1R_676563	C/G	1R	676563	+	NA	NA	NA	NA	NA	NA	C	C	S	S	S	S	C	N	S	S	C	S	S	C	S	N	S	S	G	S	C	C	G	C	S	N	N	G	C	N	G	G	G	S	C	N	C	N	G
S1R_738457	G/C	1R	738457	+	NA	NA	NA	NA	NA	NA	N	S	G	G	G	G	G	N	G	G	G	G	G	G	S	G	G	G	G	C	G	G	G	N	G	C	N	S	G	G	C	G	G	G	S	N	N	G	G
S1R_738463	T/G	1R	738463	+	NA	NA	NA	NA	NA	NA	N	T	K	T	T	T	T	N	K	T	T	K	G	K	T	T	K	T	K	T	T	T	K	N	T	T	N	T	T	G	T	K	T	G	K	N	N	G	T
S1R_765874	A/C	1R	765874	+	NA	NA	NA	NA	NA	NA	C	A	A	M	A	A	A	A	A	A	A	A	A	M	C	N	A	A	A	M	A	A	A	A	A	M	N	A	A	N	C	A	A	A	M	A	A	A	A
S1R_809203	C/T	1R	809203	+	NA	NA	NA	NA	NA	NA	C	T	C	C	T	C	C	C	C	C	Y	C	N	C	C	T	N	C	C	C	C	T	C	C	T	C	T	C	C	C	N	C	N	C	C	Y	T	C	Y
S1R_812422	G/T	1R	812422	+	NA	NA	NA	NA	NA	NA	N	N	T	T	N	N	G	K	K	K	K	G	T	T	K	K	G	K	G	G	K	K	K	G	T	N	T	K	K	K	K	K	G	G	G	K	G	K	G
S1R_812426	C/T	1R	812426	+	NA	NA	NA	NA	NA	NA	N	N	T	T	N	N	C	Y	Y	Y	Y	C	T	T	Y	Y	C	Y	C	C	Y	Y	Y	C	T	N	T	Y	Y	Y	Y	Y	C	C	C	Y	C	Y	C
S1R_812437	G/A	1R	812437	+	NA	NA	NA	NA	NA	NA	N	N	A	A	N	N	G	R	R	R	R	G	A	A	R	R	G	R	G	G	R	R	R	G	A	N	A	R	R	R	R	R	G	G	G	R	G	R	G
S1R_812969	T/A	1R	812969	+	NA	NA	NA	NA	NA	NA	T	T	T	T	T	A	T	T	T	T	T	T	T	T	W	T	T	T	T	T	T	T	T	W	T	W	T	T	T	T	T	T	T	T	W	W	T	W	T
S1R_823174	A/G	1R	823174	+	NA	NA	NA	NA	NA	NA	R	A	A	A	R	A	A	A	A	A	A	A	R	R	R	A	A	R	A	A	R	A	A	A	A	A	R	A	R	A	A	A	R	A	A	R	A	A	R
S1R_843755	C/T	1R	843755	+	NA	NA	NA	NA	NA	NA	C	C	C	C	T	C	Y	C	Y	Y	T	Y	C	C	C	C	Y	Y	Y	C	C	C	C	C	Y	C	Y	C	C	Y	Y	C	C	C	C	C	C	C	C
S1R_912851	T/C	1R	912851	+	NA	NA	NA	NA	NA	NA	T	Y	Y	Y	T	Y	T	T	T	T	T	Y	T	T	Y	T	Y	Y	Y	Y	T	Y	T	T	T	Y	Y	T	T	T	T	Y	Y	Y	T	Y	T	T	T
S1R_949590	G/T	1R	949590	+	NA	NA	NA	NA	NA	NA	G	G	T	G	G	G	K	N	G	K	G	G	G	G	K	N	N	G	K	G	N	G	T	N	G	T	K	G	T	K	N	K	G	G	G	G	G	G	G
S1R_949644	A/C	1R	949644	+	NA	NA	NA	NA	NA	NA	A	M	A	A	N	A	M	A	M	M	M	A	A	M	A	N	A	M	A	A	N	C	A	A	A	A	M	N	A	A	A	N	M	M	A	A	A	M	A
S1R_949954	C/G	1R	949954	+	NA	NA	NA	NA	NA	NA	C	S	C	S	S	C	S	S	C	S	N	C	C	N	S	C	N	C	C	C	C	N	C	C	C	C	C	S	G	C	C	S	S	C	C	C	N	C	S
S1R_949955	G/C	1R	949955	+	NA	NA	NA	NA	NA	NA	G	S	G	S	S	G	S	S	G	S	N	G	G	N	S	G	N	G	G	G	G	N	G	G	G	G	G	S	C	G	G	S	S	G	G	G	N	G	S
S1R_949986	C/T	1R	949986	+	NA	NA	NA	NA	NA	NA	C	Y	C	C	C	T	C	C	C	C	N	C	C	N	C	C	N	C	C	C	C	N	C	C	C	Y	C	C	C	C	C	C	C	C	C	C	N	C	Y
S1R_950046	G/A	1R	950046	+	NA	NA	NA	NA	NA	NA	G	G	R	G	G	G	G	G	G	N	R	G	N	R	G	A	R	R	G	G	G	G	G	G	R	G	R	G	G	R	G	N	G	N	R	G	G	R	G
S1R_950066	G/A	1R	950066	+	NA	NA	NA	NA	NA	NA	A	G	R	R	G	G	R	G	R	R	G	R	N	G	G	G	G	G	A	A	G	R	G	G	G	G	G	A	A	G	G	G	A	N	G	A	G	G	G
S1R_950067	G/A	1R	950067	+	NA	NA	NA	NA	NA	NA	G	G	G	G	R	G	R	G	G	G	G	G	N	G	G	G	G	G	G	G	G	G	G	G	G	G	G	G	G	G	G	G	G	N	R	G	G	G	G
S1R_950097	G/C	1R	950097	+	NA	NA	NA	NA	NA	NA	G	G	S	S	N	G	G	G	G	S	G	G	S	G	G	S	G	G	G	G	N	G	G	G	G	G	G	N	G	G	G	N	G	S	G	G	N	G	G
S1R_950115	C/A	1R	950115	+	NA	NA	NA	NA	NA	NA	M	C	C	C	N	C	C	C	M	C	C	C	C	C	C	C	M	C	M	M	N	C	C	C	C	C	M	N	C	M	M	N	C	C	C	C	N	M	C
S1R_950124	G/A	1R	950124	+	NA	NA	NA	NA	NA	NA	R	R	R	G	N	G	A	R	R	G	G	G	G	A	G	R	G	R	G	G	N	A	G	R	G	G	R	N	R	G	G	N	A	R	R	G	N	G	R
S1R_1056831	C/G	1R	1056831	+	NA	NA	NA	NA	NA	NA	C	C	C	C	S	N	C	C	C	C	C	C	C	C	S	G	C	G	C	G	C	C	C	C	N	C	S	C	G	C	C	C	C	C	C	C	C	S	S
S1R_1094278	C/A	1R	1094278	+	NA	NA	NA	NA	NA	NA	C	C	M	C	C	C	C	M	C	C	C	C	C	C	C	C	C	C	C	M	C	M	C	M	A	C	M	N	C	C	C	C	C	C	C	C	C	C	C
S1R_1114148	C/A	1R	1114148	+	NA	NA	NA	NA	NA	NA	N	C	C	A	C	N	C	C	M	C	C	N	C	C	C	C	C	C	C	C	C	N	C	C	C	C	C	A	N	C	C	M	C	C	C	C	C	C	C
S1R_1114157	G/C	1R	1114157	+	NA	NA	NA	NA	NA	NA	N	G	S	G	G	N	G	G	G	S	C	N	G	G	G	G	G	G	G	G	C	N	G	G	G	G	G	G	N	G	G	G	G	G	S	G	G	G	G
S1R_1114187	A/C	1R	1114187	+	NA	NA	NA	NA	NA	NA	N	A	A	C	A	N	A	A	M	A	A	N	A	A	A	A	A	A	A	A	A	N	M	A	A	A	A	C	N	A	A	M	A	A	A	A	A	A	A
S1R_1124188	G/T	1R	1124188	+	NA	NA	NA	NA	NA	NA	G	G	G	K	G	G	K	T	G	K	G	G	G	G	G	T	N	K	G	G	N	G	G	G	G	G	G	G	G	G	G	G	N	K	G	G	T	G	G
S1R_1130927	C/T	1R	1130927	+	NA	NA	NA	NA	NA	NA	C	N	C	C	N	C	C	Y	Y	Y	C	C	C	Y	Y	N	C	T	N	C	C	N	C	C	C	C	Y	N	C	Y	C	C	C	C	C	C	C	C	T
S1R_1130966	C/T	1R	1130966	+	NA	NA	NA	NA	NA	NA	C	N	C	C	C	C	Y	N	C	Y	C	C	C	C	T	N	C	C	C	N	N	N	C	Y	C	C	C	C	N	N	C	N	C	Y	C	Y	N	C	N
S1R_1133205	G/C	1R	1133205	+	NA	NA	NA	NA	NA	NA	G	S	S	S	C	G	S	C	C	C	G	N	G	S	G	G	N	S	S	G	N	G	G	S	S	C	S	N	N	G	S	G	G	C	S	C	C	N	S
S1R_1143109	G/C	1R	1143109	+	NA	NA	NA	NA	NA	NA	G	N	G	G	G	G	S	G	G	S	G	N	G	G	C	G	G	G	S	G	G	S	N	G	G	S	S	S	G	G	G	G	G	G	G	G	G	G	N
S1R_1163425	A/G	1R	1163425	+	NA	NA	NA	NA	NA	NA	A	A	A	A	A	A	R	A	R	A	A	N	A	N	A	A	A	A	A	R	G	A	R	A	A	A	A	N	R	A	R	A	A	A	A	A	A	A	A
S1R_1173058	C/T	1R	1173058	+	NA	NA	NA	NA	NA	NA	Y	C	C	C	C	C	C	C	Y	C	C	Y	C	C	C	C	C	C	C	Y	C	C	C	Y	Y	C	C	C	C	C	C	C	Y	C	C	C	C	Y	C
S1R_1173148	C/G	1R	1173148	+	NA	NA	NA	NA	NA	NA	C	S	S	S	C	S	S	S	S	C	C	C	S	S	C	S	S	S	C	C	S	S	S	C	C	S	C	C	C	C	C	S	C	S	S	C	S	S	C
S1R_1211494	A/G	1R	1211494	+	NA	NA	NA	NA	NA	NA	N	A	N	A	A	A	A	N	R	A	A	A	A	A	N	N	N	A	G	A	N	A	N	A	N	A	R	A	A	A	A	A	R	A	R	A	N	A	A
S1R_1239827	C/T	1R	1239827	+	NA	NA	NA	NA	NA	NA	C	C	C	C	C	C	C	C	C	C	C	C	C	C	T	C	N	Y	C	C	C	C	N	C	C	C	T	C	Y	Y	C	C	C	Y	C	C	C	Y	T
S1R_1239845	C/T	1R	1239845	+	NA	NA	NA	NA	NA	NA	C	Y	C	C	C	T	Y	C	Y	T	C	T	Y	Y	C	C	N	Y	C	C	T	C	N	C	C	C	C	Y	Y	Y	T	C	C	C	C	T	C	C	C
S1R_1239859	C/T	1R	1239859	+	NA	NA	NA	NA	NA	NA	C	Y	C	C	C	T	Y	C	Y	T	C	T	Y	Y	T	C	N	Y	C	C	T	C	N	C	C	C	C	Y	Y	Y	T	C	C	C	C	T	C	C	T
S1R_1239861	G/C	1R	1239861	+	NA	NA	NA	NA	NA	NA	G	S	G	G	G	C	S	G	S	C	G	C	S	S	N	G	N	N	G	G	C	G	N	G	G	G	G	S	S	S	C	G	G	G	G	C	G	G	N
S1R_1239867	G/C	1R	1239867	+	NA	NA	NA	NA	NA	NA	G	S	G	G	G	C	S	G	S	C	G	C	S	S	C	G	N	S	G	G	C	G	N	G	G	G	G	S	S	S	C	G	G	G	G	C	G	G	C
S1R_1417492	C/T	1R	1417492	+	NA	NA	NA	NA	NA	NA	C	C	C	C	C	N	Y	Y	Y	Y	C	Y	C	C	C	C	C	C	C	C	C	C	C	N	C	C	C	C	C	Y	N	Y	C	N	C	N	N	C	C
S1R_1417502	T/C	1R	1417502	+	NA	NA	NA	NA	NA	NA	T	T	Y	T	Y	N	Y	Y	Y	Y	Y	Y	Y	T	T	T	Y	T	T	T	T	T	Y	N	Y	Y	T	Y	T	Y	N	Y	Y	N	T	N	N	T	T
S1R_1417535	G/A	1R	1417535	+	NA	NA	NA	NA	NA	NA	G	R	G	G	G	N	G	G	G	G	G	R	R	A	G	G	G	G	R	G	G	A	R	N	R	G	G	G	G	R	N	G	G	N	G	N	N	G	R
S1R_1429723	G/A	1R	1429723	+	NA	NA	NA	NA	NA	NA	G	G	R	G	N	N	G	N	G	R	N	R	G	R	G	G	G	G	G	G	G	G	G	N	G	G	G	G	G	G	G	R	N	G	N	R	N	G	R
S1R_1429763	G/A	1R	1429763	+	NA	NA	NA	NA	NA	NA	G	G	R	G	N	N	G	N	G	R	N	R	G	R	G	G	G	G	G	G	G	G	G	N	G	G	G	G	G	G	G	R	N	G	N	R	N	G	R
S1R_1429766	T/C	1R	1429766	+	NA	NA	NA	NA	NA	NA	T	T	Y	T	N	N	T	N	T	Y	N	Y	T	Y	T	T	T	T	T	T	T	T	T	N	T	T	T	T	T	T	T	Y	N	T	N	Y	N	T	Y
S1R_1442278	C/G	1R	1442278	+	NA	NA	NA	NA	NA	NA	S	C	C	G	C	S	C	S	C	C	S	C	G	S	G	C	S	C	G	C	C	C	S	G	N	C	S	S	G	S	S	S	C	C	C	S	N	S	C
S1R_1528958	G/C	1R	1528958	+	NA	NA	NA	NA	NA	NA	G	G	G	G	G	G	G	G	G	G	G	S	G	G	G	G	G	G	G	G	G	G	S	G	G	G	G	S	G	S	S	G	S	S	G	G	S	G	G
S1R_1602243	T/C	1R	1602243	+	NA	NA	NA	NA	NA	NA	T	T	Y	C	T	N	T	N	T	C	Y	T	T	C	T	N	N	C	T	Y	T	C	Y	Y	Y	N	T	N	C	C	Y	T	C	T	T	T	N	Y	C
S1R_1720677	C/G	1R	1720677	+	NA	NA	NA	NA	NA	NA	S	C	S	C	N	N	S	C	C	C	C	C	N	C	N	N	N	C	S	S	N	N	S	G	N	C	S	C	C	C	C	N	C	C	C	C	C	S	C
S1R_1722930	A/T	1R	1722930	+	NA	NA	NA	NA	NA	NA	A	A	A	A	A	A	A	A	A	A	W	A	A	A	A	A	A	A	T	A	A	A	A	A	A	W	A	A	A	W	N	A	A	A	A	A	N	A	A
S1R_1722931	T/C	1R	1722931	+	NA	NA	NA	NA	NA	NA	T	T	T	T	T	T	T	T	T	T	Y	T	T	T	T	T	T	T	C	T	T	T	T	T	T	Y	T	T	T	Y	N	T	T	T	T	T	N	T	T
S1R_1787820	G/A	1R	1787820	+	NA	NA	NA	NA	NA	NA	R	R	R	R	R	G	A	G	R	R	G	R	G	G	R	G	G	G	G	G	R	R	R	R	R	G	R	R	R	R	G	G	G	G	G	G	R	G	G
S1R_1794123	C/G	1R	1794123	+	NA	NA	NA	NA	NA	NA	S	G	S	C	C	C	C	C	S	S	C	C	C	S	C	C	S	S	S	C	C	S	S	S	C	C	S	N	G	S	S	C	C	S	S	S	C	S	C
S1R_1823029	C/T	1R	1823029	+	NA	NA	NA	NA	NA	NA	N	N	C	C	C	C	T	C	N	C	C	N	C	N	C	N	C	C	C	C	C	C	C	N	C	N	C	C	N	N	Y	C	C	C	Y	Y	Y	N	C
S1R_1823061	C/G	1R	1823061	+	NA	NA	NA	NA	NA	NA	N	N	C	C	C	C	C	C	N	C	C	N	C	N	C	N	C	C	C	C	C	C	C	N	C	N	C	C	N	N	C	C	C	C	S	C	C	N	C
S1R_1878347	G/C	1R	1878347	+	NA	NA	NA	NA	NA	NA	G	G	S	G	N	G	S	G	S	G	G	G	G	G	G	N	N	G	S	G	N	G	G	G	G	N	G	S	G	G	G	N	N	C	G	G	N	G	G
S1R_1886642	C/A	1R	1886642	+	NA	NA	NA	NA	NA	NA	M	C	C	C	M	C	M	C	C	M	M	M	C	N	C	N	C	M	C	C	C	C	C	M	A	C	C	N	C	C	M	A	C	M	C	C	C	M	A
S1R_1911598	G/A	1R	1911598	+	NA	NA	NA	NA	NA	NA	G	G	G	G	G	R	G	G	G	G	G	G	G	G	G	G	G	G	G	G	G	R	G	G	G	R	G	G	G	G	G	G	G	G	G	G	G	G	G
S1R_1946302	G/A	1R	1946302	+	NA	NA	NA	NA	NA	NA	G	G	G	R	G	G	R	R	R	G	G	G	R	R	G	G	G	G	R	G	N	A	G	R	G	G	G	R	G	G	R	G	G	G	R	R	N	G	R
S1R_1946312	C/T	1R	1946312	+	NA	NA	NA	NA	NA	NA	C	C	C	Y	C	C	Y	Y	Y	C	C	C	Y	Y	C	C	C	C	Y	C	N	T	C	Y	C	C	C	Y	C	C	Y	C	C	C	Y	Y	N	C	Y
S1R_1955631	A/T	1R	1955631	+	NA	NA	NA	NA	NA	NA	W	W	A	W	A	W	A	A	W	A	A	W	W	W	A	A	W	W	A	T	A	A	W	A	A	A	A	A	A	N	A	A	W	A	W	A	W	A	W
S1R_1955634	T/G	1R	1955634	+	NA	NA	NA	NA	NA	NA	K	K	T	T	T	T	T	T	T	T	T	T	K	T	T	T	T	K	T	T	T	T	K	T	T	T	T	T	T	N	T	T	K	T	K	T	K	T	T
S1R_2179678	C/T	1R	2179678	+	NA	NA	NA	NA	NA	NA	T	C	C	C	C	N	C	C	Y	C	C	T	C	C	C	C	C	C	N	C	C	C	Y	C	C	C	C	Y	N	C	C	C	C	C	C	C	Y	Y	C
S1R_2225960	A/G	1R	2225960	+	NA	NA	NA	NA	NA	NA	A	A	A	R	A	G	A	A	A	A	A	A	A	A	N	A	A	A	A	A	N	R	A	A	A	A	A	A	A	A	G	A	A	N	A	A	A	A	A
S1R_2238987	T/C	1R	2238987	+	NA	NA	NA	NA	NA	NA	T	T	N	C	N	T	T	C	Y	T	T	T	T	N	Y	T	T	T	T	N	T	T	T	T	T	T	Y	T	N	T	T	T	T	Y	Y	Y	Y	T	N
S1R_2239002	C/T	1R	2239002	+	NA	NA	NA	NA	NA	NA	Y	C	N	C	N	Y	Y	C	C	Y	T	Y	Y	N	Y	C	Y	C	Y	N	C	C	Y	C	C	Y	Y	C	N	C	Y	C	C	C	C	C	C	Y	N
S1R_2239024	C/T	1R	2239024	+	NA	NA	NA	NA	NA	NA	C	C	N	C	N	Y	C	T	C	Y	T	Y	Y	N	Y	C	Y	C	Y	N	C	C	Y	C	C	C	Y	C	N	C	Y	C	C	C	Y	C	Y	Y	N
S1R_2247142	C/T	1R	2247142	+	NA	NA	NA	NA	NA	NA	T	T	T	T	C	C	C	C	Y	C	C	N	C	C	T	N	Y	Y	C	C	Y	N	C	C	C	T	Y	N	N	Y	Y	Y	Y	Y	C	C	T	T	Y
S1R_2264303	C/T	1R	2264303	+	NA	NA	NA	NA	NA	NA	C	C	Y	Y	T	C	C	Y	N	Y	T	C	Y	T	T	T	Y	C	Y	T	N	T	Y	Y	C	Y	T	N	T	Y	C	T	C	C	C	C	N	C	C
S1R_2264327	G/C	1R	2264327	+	NA	NA	NA	NA	NA	NA	G	G	S	G	C	G	G	G	N	G	C	G	G	G	C	G	S	G	S	C	N	G	S	G	G	G	C	N	G	S	G	C	G	G	G	G	N	G	G
S1R_2269155	G/T	1R	2269155	+	NA	NA	NA	NA	NA	NA	G	K	G	G	G	G	G	G	G	G	K	G	G	K	G	K	G	G	G	G	G	G	G	G	G	G	G	K	G	G	G	G	G	G	G	G	G	G	G
S1R_2392651	A/G	1R	2392651	+	NA	NA	NA	NA	NA	NA	R	A	A	A	A	A	G	A	R	R	R	A	A	G	A	G	A	A	A	R	G	A	A	R	A	R	A	A	N	R	R	G	A	A	A	G	A	A	R
S1R_2392660	G/C	1R	2392660	+	NA	NA	NA	NA	NA	NA	S	G	G	G	G	G	C	G	S	S	S	G	G	C	G	C	G	G	G	S	C	G	G	S	G	S	G	G	N	S	S	C	G	G	G	C	G	G	S
S1R_2423189	C/T	1R	2423189	+	NA	NA	NA	NA	NA	NA	C	C	C	C	C	C	C	C	C	C	C	C	N	C	C	C	C	C	C	C	N	C	C	C	N	C	Y	C	C	C	C	C	C	C	Y	Y	N	Y	C
S1R_2439109	C/G	1R	2439109	+	NA	NA	NA	NA	NA	NA	N	S	C	C	N	N	C	C	G	C	C	C	N	C	C	N	C	S	C	C	N	C	C	C	C	S	C	N	C	C	C	C	C	C	C	C	C	C	C
S1R_2439112	G/C	1R	2439112	+	NA	NA	NA	NA	NA	NA	N	S	S	G	N	N	G	S	G	C	G	S	N	G	G	N	C	G	S	C	N	C	S	S	S	S	C	N	C	G	C	S	G	S	G	S	S	C	G
S1R_2439151	G/C	1R	2439151	+	NA	NA	NA	NA	NA	NA	N	S	G	G	N	N	C	S	G	C	G	S	N	G	G	N	C	G	C	C	N	C	S	S	S	G	C	N	S	G	C	S	G	S	G	S	G	C	G
S1R_2521704	C/G	1R	2521704	+	NA	NA	NA	NA	NA	NA	C	C	G	S	N	N	S	N	S	G	S	C	S	S	S	C	G	G	S	C	C	C	C	C	N	C	G	C	C	N	C	S	S	S	C	N	N	C	S
S1R_2521726	A/G	1R	2521726	+	NA	NA	NA	NA	NA	NA	R	A	A	A	N	N	R	N	A	A	A	A	A	A	A	A	A	A	A	A	R	R	A	R	N	A	A	A	A	N	A	A	A	A	A	N	N	R	A
S1R_2599381	T/C	1R	2599381	+	NA	NA	NA	NA	NA	NA	T	N	T	T	T	T	Y	T	N	T	T	C	T	T	T	T	T	T	T	T	N	T	T	Y	T	T	T	T	T	T	T	T	T	T	T	N	T	N	T
S1R_2702095	C/T	1R	2702095	+	NA	NA	NA	NA	NA	NA	C	C	C	C	C	C	C	C	Y	Y	N	Y	C	C	C	C	Y	C	C	N	N	C	Y	Y	C	N	C	C	T	Y	N	C	C	T	C	Y	C	C	Y
S1R_2702130	G/A	1R	2702130	+	NA	NA	NA	NA	NA	NA	G	G	G	G	G	G	G	G	R	R	N	R	G	G	G	G	R	G	G	N	N	G	R	R	G	N	G	G	A	R	N	G	G	A	G	R	G	G	R
S1R_2905630	C/G	1R	2905630	+	NA	NA	NA	NA	NA	NA	C	C	C	C	C	C	C	C	C	C	C	C	C	C	C	C	C	C	C	N	C	C	C	C	S	C	N	N	C	N	C	N	C	C	C	C	C	C	C
S1R_2905632	A/G	1R	2905632	+	NA	NA	NA	NA	NA	NA	A	A	A	A	A	A	A	A	A	A	A	A	A	A	A	A	A	A	A	N	A	A	A	A	R	A	N	N	A	N	A	N	A	A	A	A	A	A	A
S1R_2905638	T/A	1R	2905638	+	NA	NA	NA	NA	NA	NA	W	T	T	T	W	A	T	T	W	T	T	T	T	W	W	T	T	W	A	N	T	A	A	W	W	T	N	N	W	N	T	N	T	T	T	T	T	T	T
S1R_2905641	A/T	1R	2905641	+	NA	NA	NA	NA	NA	NA	W	A	W	A	W	A	T	T	W	W	W	T	W	W	W	A	A	A	A	N	T	A	A	W	A	W	N	N	W	N	T	N	W	A	W	A	A	A	W
S1R_2905662	G/T	1R	2905662	+	NA	NA	NA	NA	NA	NA	K	G	K	N	K	G	T	T	K	K	K	T	K	K	K	G	G	G	G	N	T	G	G	K	G	K	N	N	K	N	T	N	K	G	K	G	G	G	K
S1R_2905668	G/A	1R	2905668	+	NA	NA	NA	NA	NA	NA	R	G	R	G	R	G	A	A	R	R	R	A	R	R	R	G	G	G	G	N	A	G	G	R	G	R	N	N	R	N	A	N	R	G	R	G	G	G	R
S1R_2905675	C/T	1R	2905675	+	NA	NA	NA	NA	NA	NA	Y	C	Y	Y	Y	C	T	T	Y	Y	Y	T	Y	Y	Y	C	C	C	C	N	T	C	C	Y	Y	Y	N	N	Y	N	T	N	Y	C	Y	C	C	C	Y
S1R_2917703	C/G	1R	2917703	+	NA	NA	NA	NA	NA	NA	C	C	C	S	C	C	C	C	C	C	C	C	C	C	C	C	C	C	S	C	C	S	C	C	C	C	C	C	C	C	C	C	S	C	C	C	C	C	C
S1R_2917708	G/A	1R	2917708	+	NA	NA	NA	NA	NA	NA	R	G	R	R	G	G	G	R	G	G	G	G	G	R	G	G	G	G	G	R	G	G	G	R	R	G	G	G	G	G	R	R	G	G	G	G	G	G	G
S1R_3030216	T/C	1R	3030216	+	NA	NA	NA	NA	NA	NA	T	T	Y	Y	T	N	T	T	T	T	T	T	T	T	T	T	T	T	Y	T	N	T	T	T	T	T	T	T	T	T	T	T	T	T	T	T	T	T	T
S1R_3054415	A/G	1R	3054415	+	NA	NA	NA	NA	NA	NA	A	A	A	G	A	N	N	A	A	G	R	A	N	G	A	N	A	A	A	R	G	A	A	N	G	A	R	A	R	N	A	R	G	N	N	R	A	N	N
S1R_3064431	C/T	1R	3064431	+	NA	NA	NA	NA	NA	NA	Y	C	C	C	C	C	C	C	Y	C	C	Y	Y	C	Y	C	C	Y	Y	Y	C	C	Y	C	C	C	C	Y	C	C	C	Y	Y	C	C	C	Y	C	C
S1R_3064440	A/G	1R	3064440	+	NA	NA	NA	NA	NA	NA	R	A	A	R	A	A	N	N	G	A	A	A	R	A	A	A	A	A	A	G	N	A	A	A	A	A	R	A	A	A	A	R	N	R	R	R	N	A	R
S1R_3102711	C/G	1R	3102711	+	NA	NA	NA	NA	NA	NA	C	C	C	S	N	C	C	N	C	C	S	N	C	C	C	N	N	S	S	C	N	C	C	N	C	C	C	C	S	C	S	S	C	C	C	S	N	C	C
S1R_3165111	G/T	1R	3165111	+	NA	NA	NA	NA	NA	NA	N	G	N	T	G	K	G	G	G	K	G	G	G	N	G	N	G	G	G	N	N	G	G	G	G	G	K	G	G	K	N	G	G	N	G	G	G	K	G
S1R_3298567	C/A	1R	3298567	+	NA	NA	NA	NA	NA	NA	C	C	C	C	C	N	N	M	C	C	M	A	C	C	C	C	M	C	M	N	C	M	C	N	C	C	N	N	C	C	N	M	C	C	C	C	N	C	C
S1R_3298569	G/A	1R	3298569	+	NA	NA	NA	NA	NA	NA	G	G	G	G	G	N	G	R	G	G	R	A	G	G	G	G	R	G	R	G	G	R	G	G	G	G	G	G	G	G	N	R	G	G	G	G	N	G	G
S1R_3346549	C/A	1R	3346549	+	NA	NA	NA	NA	NA	NA	C	C	C	A	M	N	N	C	C	C	N	C	N	C	C	C	C	C	M	C	C	C	C	C	C	N	A	C	M	C	C	M	N	C	C	C	C	C	C
S1R_3395882	G/A	1R	3395882	+	NA	NA	NA	NA	NA	NA	G	G	G	R	G	R	G	A	G	G	G	R	R	G	G	N	N	G	G	G	R	R	G	G	G	R	G	G	N	A	N	G	N	G	G	G	N	R	G
S1R_3395901	T/A	1R	3395901	+	NA	NA	NA	NA	NA	NA	T	T	T	W	T	W	T	A	T	T	T	W	W	T	T	N	N	T	T	T	W	W	T	T	T	W	T	T	N	A	N	T	N	T	T	T	N	W	T
S1R_3395907	C/T	1R	3395907	+	NA	NA	NA	NA	NA	NA	C	C	C	Y	C	Y	C	T	C	C	C	Y	Y	C	C	N	N	C	C	C	Y	Y	C	C	C	Y	C	C	N	T	N	C	N	C	C	C	N	Y	C
S1R_3395922	G/C	1R	3395922	+	NA	NA	NA	NA	NA	NA	S	G	S	G	C	G	S	G	G	G	G	G	G	S	G	N	N	S	G	S	G	G	S	G	G	G	G	G	N	G	N	G	N	G	S	G	N	G	S
S1R_3464152	T/C	1R	3464152	+	NA	NA	NA	NA	NA	NA	T	T	Y	T	T	Y	Y	T	Y	Y	T	T	C	T	C	T	T	T	Y	T	T	T	T	T	T	C	T	Y	C	N	T	T	Y	T	T	T	T	T	Y
S1R_3464155	T/C	1R	3464155	+	NA	NA	NA	NA	NA	NA	T	T	Y	T	T	Y	Y	T	Y	Y	T	T	C	T	C	T	Y	T	Y	T	T	T	T	T	T	C	T	Y	C	N	T	T	Y	T	T	Y	C	T	Y
S1R_3464178	C/T	1R	3464178	+	NA	NA	NA	NA	NA	NA	C	Y	Y	C	Y	C	C	C	C	C	C	C	C	C	C	C	C	C	C	C	C	C	C	C	C	C	Y	C	C	N	C	C	C	C	Y	C	C	C	C
S1R_3464179	G/C	1R	3464179	+	NA	NA	NA	NA	NA	NA	S	G	G	G	G	G	G	G	G	G	G	G	G	G	G	G	G	G	G	G	G	G	G	C	S	G	G	G	G	N	G	G	G	S	G	G	G	G	G
S1R_3469930	G/A	1R	3469930	+	NA	NA	NA	NA	NA	NA	G	G	G	R	G	N	A	N	R	G	G	G	G	N	G	G	G	R	G	G	G	R	G	G	G	A	G	N	G	G	G	G	G	R	R	G	G	G	G
S1R_3474168	A/G	1R	3474168	+	NA	NA	NA	NA	NA	NA	R	A	R	A	A	A	A	A	A	R	R	A	R	A	R	G	A	A	A	R	A	A	A	A	R	A	A	R	A	A	A	A	A	A	A	A	N	R	A
S1R_3652745	G/C	1R	3652745	+	NA	NA	NA	NA	NA	NA	G	G	G	G	G	G	G	G	G	G	G	N	G	G	G	G	N	G	S	G	G	G	N	G	G	G	G	G	G	G	G	G	S	N	G	G	G	G	G
S1R_3652748	G/C	1R	3652748	+	NA	NA	NA	NA	NA	NA	G	G	S	S	S	G	G	G	G	G	G	N	C	G	G	G	N	G	G	C	G	G	N	G	G	S	G	G	G	G	G	G	G	N	G	G	G	S	G
S1R_3652760	G/C	1R	3652760	+	NA	NA	NA	NA	NA	NA	G	G	G	G	G	G	G	G	G	G	G	N	G	G	G	G	N	G	S	G	G	G	N	G	G	G	G	G	G	G	G	G	S	N	G	G	G	G	G
S1R_3682477	C/G	1R	3682477	+	NA	NA	NA	NA	NA	NA	C	C	C	S	C	C	S	C	C	C	C	S	C	S	S	C	C	C	C	S	C	C	C	C	C	C	S	C	C	C	C	C	G	C	C	C	S	S	S
S1R_3693682	G/A	1R	3693682	+	NA	NA	NA	NA	NA	NA	G	G	G	G	N	G	G	G	G	G	G	G	G	G	G	G	G	G	G	G	G	N	G	G	G	G	G	G	G	G	G	G	G	R	G	G	G	R	G
S1R_3693691	A/G	1R	3693691	+	NA	NA	NA	NA	NA	NA	A	A	A	A	N	A	A	A	A	A	A	A	R	R	A	A	A	A	A	A	A	N	A	A	A	R	A	A	A	A	A	A	A	R	A	R	A	R	A
S1R_3693703	C/T	1R	3693703	+	NA	NA	NA	NA	NA	NA	C	C	C	C	N	C	C	C	C	C	C	C	Y	Y	C	C	C	C	C	C	C	N	C	C	C	Y	C	C	C	C	C	C	C	Y	C	Y	C	Y	C
S1R_3693713	G/A	1R	3693713	+	NA	NA	NA	NA	NA	NA	G	A	G	G	N	G	G	G	G	G	G	G	G	G	R	G	G	G	G	G	G	N	G	G	G	G	G	R	G	G	G	R	G	G	R	G	G	G	G
S1R_3844120	A/T	1R	3844120	+	NA	NA	NA	NA	NA	NA	A	A	A	A	A	N	A	A	A	W	A	A	N	A	N	A	A	A	A	A	T	A	A	A	A	A	A	A	A	W	A	A	A	W	A	A	N	A	A
S1R_3844123	C/T	1R	3844123	+	NA	NA	NA	NA	NA	NA	C	Y	T	C	C	N	C	C	C	Y	Y	Y	N	Y	N	C	C	Y	C	T	C	C	Y	Y	C	Y	T	C	C	Y	T	Y	C	Y	Y	C	N	Y	C
S1R_3844148	G/T	1R	3844148	+	NA	NA	NA	NA	NA	NA	G	G	G	T	G	N	G	G	G	G	G	G	N	G	N	G	G	G	G	G	G	G	G	G	G	G	G	G	G	G	G	G	G	G	G	G	N	G	G
S1R_3844178	T/C	1R	3844178	+	NA	NA	NA	NA	NA	NA	Y	T	Y	T	T	T	T	T	T	T	T	T	T	Y	T	T	T	T	T	T	T	T	T	T	T	T	T	T	T	T	Y	T	T	T	T	Y	T	T	T
S1R_3844191	G/A	1R	3844191	+	NA	NA	NA	NA	NA	NA	R	G	R	G	G	G	G	G	G	G	G	G	G	R	G	G	G	G	G	G	G	G	G	G	G	G	G	G	G	G	R	G	G	G	G	R	G	G	G
S1R_3844203	T/A	1R	3844203	+	NA	NA	NA	NA	NA	NA	T	T	T	T	T	T	T	T	T	T	T	T	W	T	T	W	T	T	W	T	W	W	T	W	T	W	T	T	W	T	T	T	W	T	T	T	T	T	T
S1R_3879535	C/G	1R	3879535	+	NA	NA	NA	NA	NA	NA	N	N	S	C	N	C	C	C	S	C	C	C	N	C	S	N	N	C	G	C	N	C	N	C	N	S	C	C	C	C	C	C	S	C	C	N	N	C	N
S1R_3879539	C/T	1R	3879539	+	NA	NA	NA	NA	NA	NA	N	N	Y	C	N	C	C	C	Y	C	C	C	N	C	Y	N	N	C	T	C	N	C	N	C	N	Y	C	C	C	C	C	C	Y	C	C	N	N	C	N
S1R_3879541	G/A	1R	3879541	+	NA	NA	NA	NA	NA	NA	N	N	G	G	N	G	R	R	G	G	G	G	N	G	G	N	N	G	G	R	N	G	N	G	N	G	G	G	G	G	G	A	G	G	G	N	N	G	N
S1R_3879543	A/G	1R	3879543	+	NA	NA	NA	NA	NA	NA	N	N	A	A	N	G	R	G	A	A	A	A	N	G	R	N	N	G	A	R	N	A	N	G	N	R	A	R	R	G	G	G	R	R	A	N	N	A	N
S1R_3879587	T/C	1R	3879587	+	NA	NA	NA	NA	NA	NA	N	N	Y	T	N	C	Y	C	Y	T	T	T	N	C	C	N	N	C	C	Y	N	T	N	C	N	C	T	Y	Y	C	C	C	C	Y	T	N	N	T	N
S1R_3879605	T/C	1R	3879605	+	NA	NA	NA	NA	NA	NA	T	T	T	Y	T	Y	T	T	T	T	T	T	T	T	T	T	T	T	T	T	T	T	T	T	T	Y	T	T	T	T	T	T	Y	T	Y	Y	T	T	Y
S1R_3941475	G/C	1R	3941475	+	NA	NA	NA	NA	NA	NA	G	G	S	C	G	G	G	G	G	G	G	G	G	S	S	G	G	S	G	C	G	S	N	G	G	G	G	G	G	G	N	G	C	G	G	G	S	G	G
S1R_3941495	G/C	1R	3941495	+	NA	NA	NA	NA	NA	NA	S	G	S	G	S	N	N	N	S	G	G	G	G	G	G	G	S	N	G	G	G	S	N	G	G	S	S	G	G	G	N	G	G	S	G	S	G	G	G
S1R_3941497	G/A	1R	3941497	+	NA	NA	NA	NA	NA	NA	R	G	R	G	R	G	R	R	R	G	G	G	G	G	G	G	R	R	G	G	G	R	N	G	G	R	R	G	G	G	N	G	G	R	G	R	G	G	G
S1R_4074883	G/A	1R	4074883	+	NA	NA	NA	NA	NA	NA	G	G	G	R	R	R	R	G	G	G	G	G	G	G	G	G	G	G	G	G	G	G	G	G	G	R	G	R	G	G	G	G	G	G	G	G	G	G	G
S1R_4074885	C/A	1R	4074885	+	NA	NA	NA	NA	NA	NA	M	C	C	C	C	C	C	C	C	C	C	M	C	M	C	C	C	C	C	C	C	M	C	C	C	C	C	C	C	C	C	C	M	C	C	M	C	M	C
S1R_4074889	G/A	1R	4074889	+	NA	NA	NA	NA	NA	NA	G	G	G	G	G	G	G	G	G	G	G	G	G	G	G	G	G	R	G	G	G	G	G	G	G	G	G	G	G	G	G	G	G	G	G	G	G	G	G
S1R_4074903	C/G	1R	4074903	+	NA	NA	NA	NA	NA	NA	C	S	C	C	C	S	C	C	S	S	C	S	S	S	C	S	C	C	C	C	C	S	S	C	S	C	C	C	C	C	S	S	S	S	S	C	C	C	C
S1R_4074905	C/T	1R	4074905	+	NA	NA	NA	NA	NA	NA	C	Y	C	C	C	C	C	C	C	C	C	C	C	C	Y	Y	C	Y	C	C	C	C	C	C	Y	C	C	C	C	C	Y	C	C	C	C	C	Y	Y	C
S1R_4153294	A/G	1R	4153294	+	NA	NA	NA	NA	NA	NA	A	A	R	A	N	N	A	A	A	A	A	A	A	R	N	N	N	A	A	G	A	A	R	A	A	R	A	A	A	A	A	A	A	A	A	N	N	A	A
S1R_4251619	C/T	1R	4251619	+	NA	NA	NA	NA	NA	NA	N	C	C	T	C	N	C	C	C	C	C	C	C	C	C	C	C	C	C	C	N	C	C	C	C	C	C	T	N	N	C	C	C	C	C	C	N	C	N
S1R_4298432	G/C	1R	4298432	+	NA	NA	NA	NA	NA	NA	S	G	S	G	G	S	S	G	G	S	S	G	S	S	G	G	G	S	G	G	S	G	G	G	G	S	G	G	S	G	G	S	G	S	S	G	S	G	G
S1R_4316971	C/T	1R	4316971	+	NA	NA	NA	NA	NA	NA	Y	C	C	C	Y	C	C	N	C	Y	C	C	C	C	C	C	C	C	C	C	C	Y	Y	Y	T	C	C	C	N	C	C	C	C	C	C	C	C	C	C
S1R_4353364	T/G	1R	4353364	+	NA	NA	NA	NA	NA	NA	T	N	T	T	T	G	T	T	K	T	K	T	N	T	T	N	N	T	T	T	N	K	T	N	T	T	T	T	K	T	G	T	T	G	K	T	T	T	T
S1R_4400935	T/C	1R	4400935	+	NA	NA	NA	NA	NA	NA	N	T	T	T	C	T	T	Y	Y	T	T	T	Y	T	Y	T	T	T	T	C	C	C	T	T	Y	T	T	T	T	T	T	Y	N	T	T	T	T	Y	T
S1R_4400945	G/A	1R	4400945	+	NA	NA	NA	NA	NA	NA	N	G	G	G	A	G	G	R	R	G	G	G	G	G	R	G	G	G	G	A	A	R	G	G	R	G	G	G	G	G	G	R	N	G	G	G	G	G	G
S1R_4403963	C/G	1R	4403963	+	NA	NA	NA	NA	NA	NA	C	C	C	C	G	C	S	C	C	C	S	C	N	N	S	C	C	S	C	C	C	C	C	C	G	S	S	C	G	C	C	S	C	C	C	C	G	C	C
S1R_4435334	G/C	1R	4435334	+	NA	NA	NA	NA	NA	NA	G	G	G	G	G	G	G	G	G	G	G	G	G	S	G	G	S	G	G	S	S	G	G	G	G	G	G	G	C	G	G	G	G	G	G	G	G	G	G
S1R_4435382	G/A	1R	4435382	+	NA	NA	NA	NA	NA	NA	G	G	G	G	G	G	G	G	G	G	G	R	G	G	G	G	G	G	G	G	G	G	G	G	G	R	G	G	G	R	G	G	G	G	G	G	G	G	G
S1R_4440001	G/T	1R	4440001	+	NA	NA	NA	NA	NA	NA	G	G	G	G	G	G	G	G	G	G	G	G	G	G	N	G	G	K	K	G	G	G	K	G	K	G	G	K	G	K	G	G	G	G	G	G	G	G	G
S1R_4440005	C/G	1R	4440005	+	NA	NA	NA	NA	NA	NA	C	C	C	C	C	S	C	C	C	C	C	C	C	C	N	C	C	C	C	C	C	C	C	C	C	C	C	C	C	S	C	C	C	C	C	S	C	C	C
S1R_4440025	C/A	1R	4440025	+	NA	NA	NA	NA	NA	NA	C	M	C	C	C	C	C	C	C	C	A	C	C	C	N	C	M	M	M	M	C	M	C	C	C	M	M	M	C	C	M	C	C	M	C	C	C	A	M
S1R_4440044	G/A	1R	4440044	+	NA	NA	NA	NA	NA	NA	G	R	G	G	G	G	G	G	G	G	A	G	G	G	N	G	R	R	R	R	G	R	G	G	G	R	R	R	G	G	R	G	G	R	R	G	G	A	R
S1R_4481791	G/T	1R	4481791	+	NA	NA	NA	NA	NA	NA	N	G	K	G	K	N	G	N	G	K	G	G	K	G	G	G	G	G	G	N	G	N	G	G	N	G	G	G	T	G	G	G	G	G	K	K	N	G	N
S1R_4483540	T/C	1R	4483540	+	NA	NA	NA	NA	NA	NA	Y	Y	Y	T	T	C	T	T	Y	Y	N	C	N	T	T	T	N	T	T	N	N	Y	T	C	T	Y	Y	C	T	T	Y	T	T	C	Y	N	N	T	T
S1R_4483546	A/G	1R	4483546	+	NA	NA	NA	NA	NA	NA	A	A	R	A	A	A	A	A	R	R	N	A	N	A	A	A	N	A	A	N	N	A	A	A	A	A	R	A	A	R	R	A	A	A	A	N	N	A	R
S1R_4499967	A/G	1R	4499967	+	NA	NA	NA	NA	NA	NA	R	A	R	A	A	N	G	A	A	A	G	A	A	G	N	N	A	A	R	A	N	A	A	A	A	A	A	G	A	A	N	A	G	A	A	A	N	N	N
S1R_4509233	C/T	1R	4509233	+	NA	NA	NA	NA	NA	NA	C	C	C	C	C	T	Y	C	Y	C	N	Y	C	C	C	N	C	C	N	Y	Y	C	C	C	C	C	Y	C	C	C	Y	C	C	C	Y	C	C	N	C
S1R_4509243	C/T	1R	4509243	+	NA	NA	NA	NA	NA	NA	C	C	C	C	C	C	C	C	C	C	N	C	Y	Y	C	N	C	C	N	C	C	C	C	C	T	C	C	C	C	C	C	C	C	C	Y	C	C	N	Y
S1R_4588063	A/G	1R	4588063	+	NA	NA	NA	NA	NA	NA	R	A	G	G	R	N	G	G	A	R	R	A	G	N	A	R	R	G	G	A	G	N	A	G	A	N	G	R	R	G	A	N	A	A	R	A	A	G	A
S1R_4588101	T/C	1R	4588101	+	NA	NA	NA	NA	NA	NA	Y	T	C	C	Y	N	C	C	T	Y	Y	T	C	N	T	Y	Y	C	C	T	C	N	T	C	T	N	C	Y	Y	C	T	N	T	T	Y	T	T	C	T
S1R_4588110	C/T	1R	4588110	+	NA	NA	NA	NA	NA	NA	Y	C	T	T	Y	N	T	T	C	Y	Y	C	T	N	C	Y	Y	T	T	C	T	N	C	T	C	N	T	Y	Y	T	C	N	C	C	Y	C	C	T	C
S1R_4619003	C/G	1R	4619003	+	NA	NA	NA	NA	NA	NA	G	C	S	N	G	N	G	N	C	S	C	C	C	G	S	C	C	G	N	S	C	S	S	C	N	G	C	C	C	S	C	G	G	S	G	S	C	N	C
S1R_4619015	G/A	1R	4619015	+	NA	NA	NA	NA	NA	NA	G	G	G	N	G	N	A	N	G	G	G	G	G	R	R	G	G	G	N	G	G	G	G	G	N	G	G	G	G	R	G	A	A	R	G	G	G	N	G
S1R_4619019	A/G	1R	4619019	+	NA	NA	NA	NA	NA	NA	G	A	A	N	A	N	A	N	A	A	A	A	A	R	A	A	A	R	N	A	A	A	A	A	N	A	A	A	A	A	A	A	A	A	A	R	A	N	A
S1R_4653418	G/T	1R	4653418	+	NA	NA	NA	NA	NA	NA	G	N	G	G	G	G	G	G	G	G	G	K	G	K	G	G	G	G	G	G	T	K	N	G	G	G	G	G	G	G	G	G	G	G	G	G	G	K	K
S1R_4696043	C/G	1R	4696043	+	NA	NA	NA	NA	NA	NA	C	C	C	C	C	C	C	C	C	S	C	C	S	C	C	C	C	C	S	S	C	S	C	S	N	S	S	C	C	C	C	C	C	S	C	S	C	S	C
S1R_4697580	C/A	1R	4697580	+	NA	NA	NA	NA	NA	NA	M	C	M	C	C	C	C	C	C	C	C	M	C	C	M	M	M	C	C	C	C	C	C	C	C	C	M	C	C	M	C	C	M	C	C	C	M	M	C
S1R_4697599	C/T	1R	4697599	+	NA	NA	NA	NA	NA	NA	C	C	C	C	C	C	C	C	C	C	C	C	C	C	C	C	C	C	C	C	C	C	C	C	C	C	C	Y	C	C	C	C	C	C	C	C	C	C	C
S1R_4697618	G/A	1R	4697618	+	NA	NA	NA	NA	NA	NA	G	G	G	R	G	G	G	G	G	G	G	G	G	R	G	G	G	G	G	G	G	R	G	R	G	G	G	G	G	G	G	G	G	G	G	G	G	G	G
S1R_4697685	C/T	1R	4697685	+	NA	NA	NA	NA	NA	NA	N	C	C	C	C	T	C	C	C	Y	C	C	C	C	Y	Y	N	C	Y	C	N	C	C	Y	C	Y	Y	C	C	Y	N	N	C	Y	Y	C	Y	C	C
S1R_4720919	G/T	1R	4720919	+	NA	NA	NA	NA	NA	NA	G	K	G	G	G	G	G	G	G	G	G	G	G	K	K	K	G	G	G	G	G	G	G	G	G	G	G	G	G	G	G	G	G	G	G	G	G	K	G
S1R_4774998	T/C	1R	4774998	+	NA	NA	NA	NA	NA	NA	T	T	Y	T	T	T	N	C	T	Y	Y	N	C	Y	T	Y	T	T	Y	T	C	C	Y	Y	C	C	C	Y	C	C	Y	Y	T	Y	C	Y	N	C	T
S1R_4822228	C/T	1R	4822228	+	NA	NA	NA	NA	NA	NA	C	C	C	C	C	C	C	Y	C	Y	C	Y	C	Y	C	C	C	C	C	Y	C	C	C	C	C	C	C	C	C	Y	C	C	C	C	Y	C	C	C	C
S1R_4822237	T/C	1R	4822237	+	NA	NA	NA	NA	NA	NA	T	N	N	T	N	T	T	T	T	T	T	T	T	T	T	T	T	T	T	T	N	T	N	Y	T	T	T	Y	T	T	T	T	T	T	T	T	T	N	T
S1R_4822242	C/T	1R	4822242	+	NA	NA	NA	NA	NA	NA	C	C	C	C	C	C	C	C	C	C	C	C	C	C	C	C	C	C	C	C	C	C	C	Y	C	C	C	Y	C	C	C	C	C	C	C	C	C	C	C
S1R_4823742	G/A	1R	4823742	+	NA	NA	NA	NA	NA	NA	R	N	R	A	R	N	A	R	N	R	A	A	R	A	N	A	R	R	G	A	R	G	A	A	G	A	R	G	G	R	N	G	G	A	R	G	N	G	A
S1R_4823743	C/T	1R	4823743	+	NA	NA	NA	NA	NA	NA	Y	N	Y	C	Y	N	C	Y	N	Y	C	C	Y	C	N	C	C	Y	T	C	Y	T	C	C	T	C	C	Y	Y	Y	N	T	C	C	Y	C	N	C	C
S1R_4856025	A/G	1R	4856025	+	NA	NA	NA	NA	NA	NA	A	A	R	A	A	N	A	R	A	R	A	A	A	R	G	N	G	R	R	A	R	A	R	N	N	A	N	N	G	A	A	R	A	A	A	R	N	A	A
S1R_4856026	A/C	1R	4856026	+	NA	NA	NA	NA	NA	NA	A	A	A	A	C	N	A	A	A	A	A	A	M	M	A	N	A	A	M	A	A	A	A	N	N	A	N	N	A	A	A	M	A	A	A	A	N	A	A
S1R_4871523	G/A	1R	4871523	+	NA	NA	NA	NA	NA	NA	G	G	G	G	G	N	G	G	G	R	G	G	N	G	G	G	N	G	G	G	G	G	G	G	G	G	G	G	R	G	G	G	G	R	G	R	G	G	G
S1R_4871556	G/C	1R	4871556	+	NA	NA	NA	NA	NA	NA	G	G	G	G	G	N	G	G	S	S	S	G	N	G	G	G	N	G	G	G	G	G	G	G	G	G	G	G	S	G	G	S	G	S	G	S	G	G	G
S1R_4871685	G/A	1R	4871685	+	NA	NA	NA	NA	NA	NA	G	G	R	G	N	N	A	R	R	G	G	G	G	G	R	N	G	R	N	G	N	A	G	R	G	R	R	N	G	R	R	G	G	G	G	N	N	G	G
S1R_4871697	G/A	1R	4871697	+	NA	NA	NA	NA	NA	NA	G	G	R	G	N	N	A	R	R	G	G	G	G	G	R	N	G	R	N	G	N	A	G	R	G	R	R	N	G	R	R	G	G	G	G	N	N	G	G
S1R_4871707	C/T	1R	4871707	+	NA	NA	NA	NA	NA	NA	C	C	C	C	N	N	C	C	C	Y	C	C	C	C	C	N	C	C	N	C	N	C	C	C	C	C	C	N	Y	C	C	C	C	C	C	N	N	C	C
S1R_4993874	C/T	1R	4993874	+	NA	NA	NA	NA	NA	NA	C	C	C	C	N	C	C	C	C	C	C	Y	C	C	Y	N	C	C	N	C	C	C	Y	N	Y	C	Y	C	C	C	Y	C	C	C	C	C	C	C	C
S1R_4993898	C/A	1R	4993898	+	NA	NA	NA	NA	NA	NA	C	A	M	C	N	C	M	C	M	C	C	C	C	C	C	N	C	M	N	C	C	C	C	N	C	C	M	C	C	M	C	A	C	M	M	C	C	C	C
S1R_4994890	C/T	1R	4994890	+	NA	NA	NA	NA	NA	NA	C	N	C	Y	C	C	C	C	C	C	Y	C	C	C	C	C	C	C	N	C	N	C	Y	C	C	N	C	C	C	Y	C	N	C	C	C	C	Y	C	Y
S1R_5078725	C/G	1R	5078725	+	NA	NA	NA	NA	NA	NA	S	C	S	C	C	N	N	G	S	S	S	G	S	C	C	N	N	C	S	C	N	N	S	S	C	C	C	C	G	S	G	S	G	C	C	C	C	G	S
S1R_5120255	A/G	1R	5120255	+	NA	NA	NA	NA	NA	NA	A	N	A	R	A	A	N	A	A	A	A	A	A	R	N	A	N	N	A	R	R	A	N	A	N	A	N	R	A	A	A	A	A	A	A	A	N	A	A
S1R_5171850	C/A	1R	5171850	+	NA	NA	NA	NA	NA	NA	M	C	C	C	C	C	C	N	C	C	C	A	M	N	C	C	N	M	C	A	M	M	C	A	M	A	C	C	N	M	C	M	N	C	M	C	C	C	C
S1R_5188200	T/A	1R	5188200	+	NA	NA	NA	NA	NA	NA	T	W	T	T	T	T	A	T	T	T	T	W	T	T	N	T	W	W	W	W	T	T	W	T	N	T	A	T	T	W	T	A	T	N	A	N	N	T	T
S1R_5188202	C/A	1R	5188202	+	NA	NA	NA	NA	NA	NA	C	M	C	C	C	C	A	C	C	C	C	M	C	C	N	C	M	M	M	M	C	C	M	C	N	C	A	C	C	M	C	A	C	N	A	N	N	C	C
S1R_5188203	G/C	1R	5188203	+	NA	NA	NA	NA	NA	NA	G	S	G	G	G	G	C	G	G	G	G	S	G	G	N	G	S	S	S	S	G	G	S	G	N	G	C	G	G	S	G	C	G	N	C	N	N	G	G
S1R_5223150	T/A	1R	5223150	+	NA	NA	NA	NA	NA	NA	W	T	W	W	W	T	T	T	T	W	T	T	T	T	T	T	T	T	W	W	A	T	W	W	T	T	A	T	T	W	W	A	T	T	W	T	N	T	N
S1R_5249911	C/T	1R	5249911	+	NA	NA	NA	NA	NA	NA	Y	C	C	C	C	C	C	C	C	C	C	C	C	C	C	N	C	C	C	C	C	C	C	C	Y	C	C	C	Y	C	C	C	C	C	C	C	Y	N	C
S1R_5249933	G/A	1R	5249933	+	NA	NA	NA	NA	NA	NA	G	G	R	G	G	G	G	G	G	G	G	G	R	G	G	G	G	G	G	G	G	R	G	G	R	G	G	G	G	G	G	G	G	G	G	G	G	G	G
S1R_5249937	G/C	1R	5249937	+	NA	NA	NA	NA	NA	NA	G	G	S	G	N	G	G	G	G	G	G	G	S	G	G	G	G	G	G	G	S	S	G	G	S	G	G	G	G	G	G	N	G	G	G	G	G	G	S
S1R_5420272	C/A	1R	5420272	+	NA	NA	NA	NA	NA	NA	M	M	C	N	C	C	C	C	C	C	C	C	C	C	C	N	M	M	N	C	C	C	C	C	N	M	C	N	C	N	C	C	C	M	M	C	C	N	C
S1R_5420273	G/A	1R	5420273	+	NA	NA	NA	NA	NA	NA	G	G	G	G	G	G	G	G	G	G	G	G	G	R	G	G	G	G	G	R	G	G	G	G	G	G	G	G	G	G	G	G	G	G	G	G	G	G	R
S1R_5420282	G/T	1R	5420282	+	NA	NA	NA	NA	NA	NA	G	G	G	K	G	G	G	G	G	G	G	G	G	G	G	K	G	G	K	G	G	G	G	G	K	G	G	K	G	K	G	G	G	G	G	G	G	K	G
S1R_5420308	G/T	1R	5420308	+	NA	NA	NA	NA	NA	NA	G	G	G	G	G	N	N	G	K	N	G	N	K	G	K	N	G	N	G	K	G	G	G	G	G	K	G	G	G	G	N	K	G	G	N	G	G	K	N
S1R_5561504	C/G	1R	5561504	+	NA	NA	NA	NA	NA	NA	N	C	C	C	C	C	C	N	C	C	C	C	C	S	C	N	N	C	N	N	N	C	C	C	C	C	C	C	C	C	C	C	C	S	C	C	G	S	C
S1R_5606010	T/C	1R	5606010	+	NA	NA	NA	NA	NA	NA	T	N	T	Y	T	N	Y	T	T	T	T	T	Y	N	T	T	N	T	T	Y	N	T	N	T	C	T	T	N	T	T	T	T	T	N	T	T	Y	T	N
S1R_5628700	A/G	1R	5628700	+	NA	NA	NA	NA	NA	NA	A	A	A	A	A	A	A	A	A	A	A	A	A	R	A	A	A	A	A	N	N	R	R	A	R	A	A	A	A	A	A	A	R	A	A	A	R	A	A
S1R_5628726	C/T	1R	5628726	+	NA	NA	NA	NA	NA	NA	C	C	C	C	C	C	C	C	C	C	C	C	C	Y	C	C	C	C	C	N	N	Y	Y	C	Y	C	C	C	C	C	C	C	Y	C	C	C	Y	C	C
S1R_5673409	C/G	1R	5673409	+	NA	NA	NA	NA	NA	NA	N	C	C	C	C	C	S	C	C	C	N	S	C	S	C	C	C	S	C	C	C	S	S	C	C	G	C	C	C	C	S	C	C	C	C	C	S	C	N
S1R_5673413	C/T	1R	5673413	+	NA	NA	NA	NA	NA	NA	N	C	C	C	C	C	C	C	Y	C	N	C	C	C	C	C	C	C	C	C	C	C	Y	Y	C	C	C	C	C	C	C	C	C	C	C	Y	C	C	N
S1R_5673831	G/A	1R	5673831	+	NA	NA	NA	NA	NA	NA	G	G	G	G	G	N	G	G	R	G	G	G	G	G	G	N	A	N	N	G	G	G	A	G	G	G	N	G	G	R	N	R	G	R	G	R	N	R	G
S1R_5673840	G/T	1R	5673840	+	NA	NA	NA	NA	NA	NA	G	G	G	G	G	N	G	G	G	K	G	G	G	K	G	N	G	N	N	G	G	G	G	G	G	G	N	G	G	G	N	G	G	G	K	G	N	G	G
S1R_5673853	A/T	1R	5673853	+	NA	NA	NA	NA	NA	NA	A	A	A	A	A	N	A	A	A	W	A	A	A	W	A	N	A	N	N	A	A	A	A	A	A	A	N	A	A	A	N	A	A	A	W	A	N	A	A
S1R_5673856	A/G	1R	5673856	+	NA	NA	NA	NA	NA	NA	A	A	R	A	R	N	R	A	R	R	R	A	A	R	A	N	G	N	N	A	A	R	G	A	R	A	N	A	A	G	N	G	A	R	A	G	N	R	R
S1R_5702990	C/T	1R	5702990	+	NA	NA	NA	NA	NA	NA	Y	Y	C	C	Y	Y	C	C	C	Y	C	Y	C	Y	Y	C	C	Y	C	Y	C	Y	Y	N	Y	Y	C	Y	Y	Y	Y	C	Y	C	C	C	Y	C	C
S1R_5703002	G/A	1R	5703002	+	NA	NA	NA	NA	NA	NA	G	G	G	G	G	G	G	G	G	G	R	G	G	G	G	G	G	G	G	G	G	G	G	N	G	G	G	G	G	G	G	G	G	G	G	G	G	G	G
S1R_5703041	C/T	1R	5703041	+	NA	NA	NA	NA	NA	NA	C	C	C	C	C	N	C	C	C	C	C	C	C	C	C	C	C	Y	C	C	C	N	Y	C	C	C	C	C	N	C	Y	N	C	N	C	C	C	C	C
S1R_5727064	C/G	1R	5727064	+	NA	NA	NA	NA	NA	NA	N	C	C	S	S	S	N	S	S	C	C	C	C	S	C	N	C	C	N	S	C	C	C	N	N	C	G	C	C	C	S	C	N	S	C	C	C	C	C
S1R_5727076	G/A	1R	5727076	+	NA	NA	NA	NA	NA	NA	N	A	G	R	A	R	N	R	A	A	G	G	R	R	G	N	G	G	N	A	G	A	R	N	N	A	A	R	R	G	R	G	N	R	G	A	G	R	G
S1R_5727083	T/C	1R	5727083	+	NA	NA	NA	NA	NA	NA	N	T	T	T	Y	Y	N	Y	Y	T	T	T	T	Y	T	N	T	T	N	Y	T	T	T	N	N	T	C	T	T	T	Y	T	N	T	T	T	T	T	T
S1R_5727103	C/G	1R	5727103	+	NA	NA	NA	NA	NA	NA	N	C	S	C	C	C	N	C	C	C	G	C	C	S	C	N	G	C	N	C	G	C	S	N	N	C	C	S	S	G	S	G	N	C	S	C	C	C	C
S1R_5727166	A/T	1R	5727166	+	NA	NA	NA	NA	NA	NA	A	N	W	W	A	A	T	W	A	A	W	W	W	T	W	W	W	A	W	A	A	A	A	A	A	W	W	N	A	W	A	N	A	A	W	T	T	W	W
S1R_5764311	C/T	1R	5764311	+	NA	NA	NA	NA	NA	NA	C	C	C	C	C	C	C	C	C	C	C	C	T	C	C	N	C	C	C	C	C	C	C	C	Y	C	C	C	N	C	C	Y	C	C	C	C	T	Y	C
S1R_5764316	G/A	1R	5764316	+	NA	NA	NA	NA	NA	NA	G	G	R	G	G	R	G	G	G	G	G	G	G	G	G	N	G	G	G	R	G	G	A	G	G	G	G	G	N	G	G	G	G	G	R	G	G	G	R
S1R_5764319	G/C	1R	5764319	+	NA	NA	NA	NA	NA	NA	G	G	S	S	G	G	G	G	G	G	G	G	G	G	G	N	G	G	G	S	C	G	G	G	G	G	G	G	N	G	G	G	G	G	G	S	G	G	G
S1R_5821163	T/C	1R	5821163	+	NA	NA	NA	NA	NA	NA	T	T	T	T	Y	T	T	T	T	T	T	T	Y	Y	T	T	T	T	T	T	T	Y	T	T	T	T	T	T	Y	T	T	T	T	T	T	T	T	T	T
S1R_5836329	G/A	1R	5836329	+	NA	NA	NA	NA	NA	NA	G	A	R	G	A	R	G	G	G	G	R	G	R	A	G	N	G	G	G	G	G	R	G	G	G	R	G	R	G	G	G	G	R	R	R	R	N	G	G
S1R_5921429	C/A	1R	5921429	+	NA	NA	NA	NA	NA	NA	C	C	M	C	C	C	C	C	C	M	C	C	C	C	C	C	C	C	M	C	C	C	M	M	C	C	C	M	C	C	C	C	C	C	C	C	C	C	C
S1R_5921449	G/A	1R	5921449	+	NA	NA	NA	NA	NA	NA	G	R	G	R	R	G	G	R	G	G	G	G	G	G	G	G	G	G	G	G	G	R	G	R	G	G	G	G	G	G	R	G	R	G	G	G	G	R	R
S1R_5921469	G/C	1R	5921469	+	NA	NA	NA	NA	NA	NA	G	G	S	G	G	G	G	G	S	S	S	G	G	S	G	S	G	S	G	G	G	S	S	G	S	G	G	G	G	S	G	G	G	S	G	G	G	G	S
S1R_5957188	G/T	1R	5957188	+	NA	NA	NA	NA	NA	NA	G	K	K	G	G	N	G	T	G	G	G	G	T	K	K	G	G	K	G	N	N	G	G	N	T	K	G	N	G	G	G	G	G	G	G	K	G	G	G
S1R_5957246	G/C	1R	5957246	+	NA	NA	NA	NA	NA	NA	G	G	G	G	G	G	G	G	G	S	G	G	G	G	G	G	N	S	G	G	G	S	N	S	S	G	G	G	N	G	G	G	G	G	S	G	G	G	G
S1R_5957249	T/C	1R	5957249	+	NA	NA	NA	NA	NA	NA	T	T	T	T	T	T	T	T	T	Y	T	T	T	T	T	T	N	Y	T	T	T	Y	N	Y	Y	T	T	T	N	T	T	T	T	T	Y	T	T	T	T
S1R_6038873	T/A	1R	6038873	+	NA	NA	NA	NA	NA	NA	T	T	T	T	W	T	T	N	T	W	N	N	T	T	T	N	T	T	T	T	N	T	T	T	T	T	T	T	T	T	T	T	T	T	T	T	N	A	N
S1R_6038887	A/G	1R	6038887	+	NA	NA	NA	NA	NA	NA	A	A	A	A	R	A	A	N	A	R	N	N	A	R	A	N	A	A	A	A	N	A	A	A	A	A	A	A	A	A	A	G	A	A	A	A	N	G	N
S1R_6038897	G/C	1R	6038897	+	NA	NA	NA	NA	NA	NA	G	G	G	G	S	G	G	N	G	S	N	N	G	S	G	N	G	G	G	G	N	G	G	G	G	G	G	G	G	G	G	C	G	G	G	G	N	C	N
S1R_6053529	C/T	1R	6053529	+	NA	NA	NA	NA	NA	NA	Y	Y	Y	C	C	N	Y	C	C	C	N	C	C	C	Y	Y	C	Y	Y	Y	C	Y	Y	Y	Y	C	Y	C	C	Y	C	Y	C	Y	Y	C	Y	C	C
S1R_6053532	C/G	1R	6053532	+	NA	NA	NA	NA	NA	NA	S	S	S	C	C	N	S	C	C	C	N	C	C	C	S	S	C	S	S	S	C	C	S	S	S	C	S	C	C	S	C	C	C	S	S	C	S	C	C
S1R_6150442	C/G	1R	6150442	+	NA	NA	NA	NA	NA	NA	S	C	S	C	S	N	C	C	S	C	G	C	S	C	C	G	C	N	C	N	C	C	C	C	S	C	C	S	C	C	N	C	N	N	S	S	N	C	S
S1R_6220634	G/C	1R	6220634	+	NA	NA	NA	NA	NA	NA	N	S	S	G	G	G	G	S	S	G	S	S	N	S	G	S	S	S	G	G	G	N	C	G	G	S	G	G	G	S	S	G	S	G	S	G	N	S	G
S1R_6220646	C/G	1R	6220646	+	NA	NA	NA	NA	NA	NA	N	C	C	C	C	C	C	S	S	C	S	S	N	S	C	S	S	C	C	C	C	N	G	C	C	C	C	C	C	S	S	C	C	C	S	C	N	S	C
S1R_6418890	G/C	1R	6418890	+	NA	NA	NA	NA	NA	NA	G	N	G	G	G	G	G	G	S	S	G	G	G	N	G	G	G	G	G	G	G	G	G	N	G	G	S	S	G	N	G	G	N	G	S	S	N	S	G
S1R_6692019	C/G	1R	6692019	+	NA	NA	NA	NA	NA	NA	N	C	C	C	C	S	C	N	G	C	C	S	S	C	C	G	C	S	S	C	G	C	S	C	C	C	S	S	S	C	S	C	C	C	C	N	C	S	C
S1R_6692034	C/T	1R	6692034	+	NA	NA	NA	NA	NA	NA	N	C	C	C	C	C	C	N	C	C	C	C	C	C	C	C	C	C	C	C	C	C	C	C	Y	C	C	C	C	C	C	C	C	Y	C	N	Y	C	C
S1R_6708997	G/A	1R	6708997	+	NA	NA	NA	NA	NA	NA	G	A	R	G	A	N	G	N	G	G	G	G	G	G	G	G	A	G	G	N	N	N	G	R	N	G	G	G	G	G	G	G	G	G	G	G	G	G	N
S1R_6762647	G/A	1R	6762647	+	NA	NA	NA	NA	NA	NA	R	G	G	R	G	G	G	G	R	R	G	G	G	G	G	G	G	R	G	R	G	R	G	R	G	G	G	G	R	G	G	G	G	R	G	G	G	A	R
S1R_6763649	A/G	1R	6763649	+	NA	NA	NA	NA	NA	NA	N	A	A	A	N	G	R	A	A	A	N	A	A	A	A	R	G	R	A	N	R	R	A	A	R	A	G	A	R	G	A	R	A	A	R	N	N	R	R
S1R_6813290	G/C	1R	6813290	+	NA	NA	NA	NA	NA	NA	G	C	G	S	G	G	S	G	S	G	G	G	G	S	G	G	G	S	G	G	N	G	G	G	G	G	G	G	G	G	S	G	G	G	G	G	C	S	S
S1R_7012559	T/C	1R	7012559	+	NA	NA	NA	NA	NA	NA	T	T	Y	T	T	Y	T	T	T	T	T	T	T	T	T	T	T	T	T	T	T	T	T	T	T	Y	Y	T	T	T	T	T	T	T	T	Y	T	T	T
S1R_7012575	C/G	1R	7012575	+	NA	NA	NA	NA	NA	NA	C	C	C	C	C	C	S	S	C	C	S	C	C	C	C	C	S	S	C	S	C	S	S	S	C	C	C	S	C	S	S	C	S	S	C	C	C	C	C
S1R_7012583	G/T	1R	7012583	+	NA	NA	NA	NA	NA	NA	K	G	G	G	K	G	G	G	K	G	K	G	G	G	G	G	G	G	K	G	G	G	G	G	G	G	K	G	G	G	G	G	G	G	K	G	G	G	K
S1R_7022505	G/T	1R	7022505	+	NA	NA	NA	NA	NA	NA	G	G	K	G	G	N	G	K	G	K	N	G	K	G	K	N	T	N	N	G	G	N	G	G	G	G	G	K	N	N	G	G	G	K	G	G	N	N	G
S1R_7022529	G/A	1R	7022529	+	NA	NA	NA	NA	NA	NA	G	G	R	G	G	N	G	R	G	R	N	G	R	G	R	N	A	N	N	G	G	N	R	G	G	G	G	R	N	N	G	G	G	R	G	G	N	N	G
S1R_7022541	C/A	1R	7022541	+	NA	NA	NA	NA	NA	NA	C	C	M	C	C	N	C	M	C	M	N	C	M	C	M	N	A	N	N	C	C	N	C	C	C	C	C	M	N	N	C	C	C	M	C	C	N	N	C
S1R_7035266	C/T	1R	7035266	+	NA	NA	NA	NA	NA	NA	N	Y	C	C	C	C	C	T	C	Y	Y	C	C	Y	C	N	C	C	C	T	C	C	C	Y	C	Y	Y	C	C	C	C	Y	C	Y	C	C	C	Y	Y
S1R_7035329	G/A	1R	7035329	+	NA	NA	NA	NA	NA	NA	R	G	G	G	G	A	R	A	G	A	R	G	G	G	G	G	R	G	R	A	G	G	G	R	N	R	G	G	G	G	R	G	R	G	G	G	G	R	G
S1R_7035347	G/A	1R	7035347	+	NA	NA	NA	NA	NA	NA	R	G	G	G	G	A	R	A	G	A	R	G	G	G	G	G	R	G	R	A	G	G	G	R	N	R	G	G	G	G	R	G	R	G	G	G	G	R	G
S1R_7035353	G/T	1R	7035353	+	NA	NA	NA	NA	NA	NA	K	T	K	T	K	G	K	G	G	G	G	G	G	G	G	G	G	G	G	G	T	T	G	G	N	G	G	G	G	K	K	G	G	K	G	K	T	G	K
S1R_7035374	C/G	1R	7035374	+	NA	NA	NA	NA	NA	NA	S	G	S	G	S	C	S	C	C	C	C	C	C	S	S	C	S	C	C	C	G	G	C	C	N	C	C	C	S	S	S	C	C	S	C	S	G	C	S
S1R_7041350	T/C	1R	7041350	+	NA	NA	NA	NA	NA	NA	N	T	Y	T	Y	T	Y	N	T	Y	Y	C	Y	T	T	T	C	C	C	T	N	Y	C	N	T	T	Y	N	Y	Y	T	C	Y	T	N	C	T	T	Y
S1R_7041365	T/C	1R	7041365	+	NA	NA	NA	NA	NA	NA	N	T	Y	T	Y	T	Y	N	T	Y	T	T	T	C	C	T	T	T	T	C	N	Y	T	N	Y	Y	Y	N	T	Y	Y	T	Y	C	N	T	Y	Y	Y
S1R_7041389	T/G	1R	7041389	+	NA	NA	NA	NA	NA	NA	T	T	K	K	T	T	T	K	T	K	T	T	T	T	T	K	K	T	T	K	T	T	K	T	T	K	K	T	T	K	K	K	T	T	T	T	T	K	K
S1R_7041419	T/C	1R	7041419	+	NA	NA	NA	NA	NA	NA	T	T	Y	T	T	T	T	T	T	Y	T	Y	T	T	T	T	T	T	T	Y	T	T	Y	Y	T	T	T	T	T	T	T	N	T	T	T	Y	T	T	Y
S1R_7092814	G/A	1R	7092814	+	NA	NA	NA	NA	NA	NA	G	G	G	G	G	N	G	A	R	G	A	G	G	G	G	A	N	G	R	G	N	G	G	G	G	G	R	G	G	G	G	G	G	G	N	N	N	R	G
S1R_7122958	A/T	1R	7122958	+	NA	NA	NA	NA	NA	NA	A	A	A	A	A	W	W	W	W	A	A	A	A	A	A	A	W	A	A	W	A	A	A	A	A	W	W	A	A	A	W	W	W	W	A	A	A	W	A
S1R_7122983	A/G	1R	7122983	+	NA	NA	NA	NA	NA	NA	A	A	A	A	A	R	R	R	R	A	A	A	A	A	A	A	R	A	A	R	A	A	A	A	A	R	R	A	A	A	R	R	R	R	A	A	A	R	A
S1R_7132831	C/T	1R	7132831	+	NA	NA	NA	NA	NA	NA	C	T	C	Y	N	C	C	C	C	C	Y	C	C	C	N	C	C	C	T	C	N	C	C	C	Y	Y	T	N	C	N	T	C	Y	C	C	T	N	C	C
S1R_7132845	C/A	1R	7132845	+	NA	NA	NA	NA	NA	NA	C	C	M	M	N	C	A	C	A	M	M	A	M	M	N	A	A	A	C	M	N	A	A	M	M	M	C	N	C	N	C	A	C	A	A	C	N	A	A
S1R_7157921	C/G	1R	7157921	+	NA	NA	NA	NA	NA	NA	C	S	C	C	N	C	S	C	S	S	S	G	C	S	N	C	C	C	N	S	G	C	S	G	S	N	S	C	C	N	C	G	G	S	C	C	C	S	S
S1R_7157935	T/C	1R	7157935	+	NA	NA	NA	NA	NA	NA	T	T	T	T	N	T	T	Y	T	T	Y	T	T	T	N	T	C	T	N	T	T	T	Y	T	Y	N	Y	T	T	N	T	T	T	Y	T	T	T	T	T
S1R_7211067	G/A	1R	7211067	+	NA	NA	NA	NA	NA	NA	G	G	G	R	G	G	G	G	G	G	G	N	R	G	G	G	G	G	R	G	N	G	G	G	G	N	G	G	G	G	G	G	G	R	A	G	R	N	G
S1R_7242559	A/G	1R	7242559	+	NA	NA	NA	NA	NA	NA	A	A	R	R	A	G	R	A	A	A	A	A	R	A	R	A	A	A	A	A	R	A	R	A	A	A	A	A	A	A	R	R	A	A	R	A	R	R	A
S1R_7255905	C/T	1R	7255905	+	NA	NA	NA	NA	NA	NA	T	C	C	C	T	N	C	C	Y	Y	C	T	C	Y	T	N	Y	C	Y	T	C	C	Y	C	N	T	Y	N	Y	N	Y	Y	Y	T	Y	Y	C	C	N
S1R_7255913	G/T	1R	7255913	+	NA	NA	NA	NA	NA	NA	T	K	K	G	G	N	G	T	T	K	G	T	G	T	G	N	K	K	K	G	G	G	G	K	N	G	G	N	K	N	K	T	G	K	T	K	G	T	N
S1R_7277897	C/A	1R	7277897	+	NA	NA	NA	NA	NA	NA	C	N	A	M	N	C	M	C	M	M	C	M	A	A	C	M	C	A	N	C	C	N	M	M	C	A	M	C	C	M	M	C	A	M	C	C	A	C	M
S1R_7277933	G/C	1R	7277933	+	NA	NA	NA	NA	NA	NA	C	N	G	S	N	C	S	G	S	S	S	S	G	G	C	S	C	G	N	C	C	N	S	S	C	G	S	C	G	G	S	C	G	S	C	C	G	G	G
S1R_7346292	G/C	1R	7346292	+	NA	NA	NA	NA	NA	NA	G	G	G	G	G	N	G	G	G	S	G	G	G	G	G	G	G	G	G	G	S	G	S	G	S	S	G	S	G	G	G	G	S	G	G	G	S	G	G
S1R_7346310	C/T	1R	7346310	+	NA	NA	NA	NA	NA	NA	C	Y	Y	Y	Y	N	C	C	Y	C	C	C	Y	Y	C	C	Y	Y	Y	C	C	C	C	C	C	Y	Y	Y	C	Y	C	Y	C	C	C	Y	C	C	C
S1R_7398071	T/C	1R	7398071	+	NA	NA	NA	NA	NA	NA	T	T	T	T	T	Y	T	Y	Y	Y	T	T	T	T	T	N	T	Y	T	T	T	T	T	T	T	Y	T	T	T	Y	Y	T	T	T	T	T	T	T	T
S1R_7398079	G/A	1R	7398079	+	NA	NA	NA	NA	NA	NA	G	G	G	G	G	R	G	R	R	R	G	G	G	G	G	N	G	R	G	G	G	G	G	G	G	R	G	G	G	R	R	G	G	G	G	G	G	G	G
S1R_7398091	G/A	1R	7398091	+	NA	NA	NA	NA	NA	NA	G	G	G	G	G	R	R	G	R	R	R	R	R	G	R	N	G	G	R	G	R	G	G	G	R	G	R	R	G	G	G	R	G	G	G	G	G	G	G
S1R_7398097	G/A	1R	7398097	+	NA	NA	NA	NA	NA	NA	G	G	G	G	G	R	R	G	R	R	R	R	R	G	R	N	G	G	R	G	R	G	G	G	R	G	R	R	G	G	G	R	G	G	G	G	G	G	G
S1R_7477912	C/T	1R	7477912	+	NA	NA	NA	NA	NA	NA	C	Y	Y	C	N	C	Y	C	T	C	Y	Y	C	C	N	Y	C	C	C	C	Y	Y	C	C	Y	Y	T	C	C	Y	Y	C	Y	C	T	C	T	Y	T
S1R_7516126	T/G	1R	7516126	+	NA	NA	NA	NA	NA	NA	T	T	T	T	T	T	T	T	T	T	T	T	T	T	T	K	T	T	T	T	T	T	T	T	T	K	T	T	T	T	T	T	T	T	K	T	T	T	T
S1R_7516140	A/C	1R	7516140	+	NA	NA	NA	NA	NA	NA	M	A	A	A	A	A	A	A	A	A	A	A	A	A	A	N	A	A	A	A	A	M	A	M	A	N	A	M	A	A	A	A	A	A	N	A	A	A	A
S1R_7533148	A/G	1R	7533148	+	NA	NA	NA	NA	NA	NA	N	A	R	A	A	A	A	N	A	A	R	A	R	N	A	A	A	G	N	A	R	N	N	R	A	A	A	N	A	A	R	A	N	A	A	R	N	A	A
S1R_7541238	C/T	1R	7541238	+	NA	NA	NA	NA	NA	NA	N	C	C	C	C	T	C	C	C	C	C	C	Y	C	C	C	C	C	C	C	C	C	C	C	C	C	C	C	C	C	Y	C	C	C	Y	C	Y	C	C
S1R_7569916	G/A	1R	7569916	+	NA	NA	NA	NA	NA	NA	R	R	G	G	G	R	G	R	G	G	R	G	G	G	R	R	G	G	R	G	G	G	R	G	G	G	G	G	N	R	R	G	G	G	G	G	G	G	G
S1R_7569919	A/T	1R	7569919	+	NA	NA	NA	NA	NA	NA	A	A	A	W	A	W	A	A	A	A	A	A	A	A	A	A	A	A	A	A	A	A	A	A	A	A	A	A	N	A	A	W	A	A	A	W	A	A	A
S1R_7569928	G/A	1R	7569928	+	NA	NA	NA	NA	NA	NA	G	G	G	G	G	G	G	G	G	G	G	G	A	G	G	G	G	R	G	G	G	G	G	G	G	G	G	G	N	R	G	R	G	R	G	R	G	G	G
S1R_7628811	C/T	1R	7628811	+	NA	NA	NA	NA	NA	NA	C	C	C	Y	C	C	C	C	C	C	C	C	C	C	C	C	Y	C	C	C	C	N	C	C	N	C	C	C	C	C	C	C	T	C	C	C	C	C	C
S1R_7629813	T/C	1R	7629813	+	NA	NA	NA	NA	NA	NA	Y	N	Y	T	T	Y	T	T	C	Y	T	N	T	T	T	Y	N	T	T	T	N	T	T	N	T	T	N	T	T	N	T	N	T	T	T	T	T	T	T
S1R_7699652	G/A	1R	7699652	+	NA	NA	NA	NA	NA	NA	R	G	R	G	G	G	G	G	N	G	G	G	G	G	G	A	G	G	G	G	R	R	R	G	G	G	G	G	G	G	G	G	G	G	G	G	G	G	G
S1R_7820990	G/A	1R	7820990	+	NA	NA	NA	NA	NA	NA	G	R	G	G	R	A	R	G	R	R	A	G	A	N	G	A	N	G	A	N	G	G	A	N	R	G	A	R	A	R	G	R	R	R	G	G	N	R	R
S1R_7931891	G/C	1R	7931891	+	NA	NA	NA	NA	NA	NA	G	G	G	S	S	G	G	G	G	G	S	S	S	S	G	G	G	G	S	G	G	G	S	S	G	S	G	G	G	G	G	G	G	S	G	G	G	G	S
S1R_7955459	G/T	1R	7955459	+	NA	NA	NA	NA	NA	NA	G	G	G	G	G	G	G	G	N	G	G	G	G	G	G	G	G	G	G	N	G	G	G	G	N	K	N	G	G	N	G	N	N	G	G	G	N	G	G
S1R_7955462	C/G	1R	7955462	+	NA	NA	NA	NA	NA	NA	C	C	C	C	C	C	S	C	N	C	C	G	C	C	C	C	C	C	C	N	C	C	C	C	N	C	N	C	C	N	C	N	N	C	S	C	N	C	C
S1R_7955509	G/C	1R	7955509	+	NA	NA	NA	NA	NA	NA	G	C	G	C	G	G	G	S	N	G	C	G	S	G	G	G	G	S	G	N	G	G	G	C	N	G	N	S	G	N	S	N	N	G	G	G	N	G	G
S1R_7967960	G/T	1R	7967960	+	NA	NA	NA	NA	NA	NA	G	G	G	N	G	G	G	G	G	G	G	G	G	G	K	G	G	G	G	G	G	G	G	G	G	G	G	G	N	G	K	G	G	G	K	G	G	N	K
S1R_7967968	T/G	1R	7967968	+	NA	NA	NA	NA	NA	NA	T	T	K	T	T	T	T	T	T	K	T	K	T	T	T	T	G	N	T	G	T	K	T	N	T	T	T	K	T	N	T	N	T	N	K	T	G	T	K
S1R_8024072	C/A	1R	8024072	+	NA	NA	NA	NA	NA	NA	C	M	C	C	C	C	C	C	M	C	C	M	C	C	C	C	C	M	C	C	C	C	C	C	C	C	C	N	C	C	C	C	C	C	C	M	M	M	C
S1R_8145354	C/A	1R	8145354	+	NA	NA	NA	NA	NA	NA	C	M	M	N	C	C	C	M	C	C	C	C	C	C	N	C	C	C	C	C	N	C	M	C	N	C	C	N	C	C	N	N	C	M	C	C	N	C	C
S1R_8145362	A/G	1R	8145362	+	NA	NA	NA	NA	NA	NA	A	R	A	N	A	A	R	A	A	A	R	R	A	R	N	A	A	R	A	R	N	A	A	R	N	R	A	N	R	A	N	N	R	R	A	R	N	A	R
S1R_8145390	G/A	1R	8145390	+	NA	NA	NA	NA	NA	NA	G	R	R	N	G	G	G	R	A	R	G	G	R	G	N	G	G	G	G	G	N	G	R	R	N	G	G	N	R	R	N	N	R	R	R	R	N	G	G
S1R_8145393	C/A	1R	8145393	+	NA	NA	NA	NA	NA	NA	C	M	M	N	C	C	C	M	C	C	C	C	C	C	N	C	C	C	C	C	N	C	M	C	N	C	C	N	C	C	N	N	C	M	C	C	N	C	C
S1R_8162090	A/G	1R	8162090	+	NA	NA	NA	NA	NA	NA	A	A	R	A	A	A	R	A	A	R	A	A	A	N	A	A	G	R	A	G	A	N	R	A	A	A	A	A	N	A	G	A	G	R	A	A	G	A	A
S1R_8162114	C/T	1R	8162114	+	NA	NA	NA	NA	NA	NA	C	C	Y	C	C	C	Y	C	C	Y	C	C	C	N	C	C	T	Y	C	T	C	N	Y	C	C	C	C	C	N	C	T	C	C	Y	C	C	T	C	C
S1R_8227991	C/T	1R	8227991	+	NA	NA	NA	NA	NA	NA	C	T	N	Y	Y	N	T	Y	C	Y	Y	Y	Y	C	C	C	C	T	Y	C	N	N	C	Y	T	Y	C	Y	Y	Y	T	C	Y	T	N	T	Y	T	T
S1R_8227995	G/A	1R	8227995	+	NA	NA	NA	NA	NA	NA	G	A	N	R	R	N	A	R	G	R	R	R	R	G	G	G	G	A	R	G	N	N	G	R	A	R	G	R	R	R	A	G	R	A	N	A	R	A	A
S1R_8227999	T/C	1R	8227999	+	NA	NA	NA	NA	NA	NA	T	Y	N	T	Y	N	C	T	T	T	Y	Y	Y	T	T	T	T	Y	T	T	N	N	T	T	C	T	T	T	T	Y	T	T	Y	C	N	T	T	Y	C
S1R_8228020	G/C	1R	8228020	+	NA	NA	NA	NA	NA	NA	G	C	N	S	S	N	C	S	G	S	S	S	S	G	G	G	G	C	S	G	N	N	G	S	C	S	G	S	S	S	C	G	S	C	N	C	S	C	C
S1R_8291739	G/A	1R	8291739	+	NA	NA	NA	NA	NA	NA	G	R	G	G	A	G	A	G	A	R	R	A	R	R	R	G	R	G	A	R	A	R	G	G	G	G	R	R	G	G	G	G	N	R	R	G	A	A	R
S1R_8291782	G/A	1R	8291782	+	NA	NA	NA	NA	NA	NA	R	G	R	R	G	G	G	G	G	G	G	G	G	G	G	R	R	G	G	R	G	G	G	R	R	G	R	G	G	R	G	G	N	G	G	G	G	G	R
S1R_8317904	G/C	1R	8317904	+	NA	NA	NA	NA	NA	NA	G	N	G	G	G	C	G	G	G	G	G	G	G	S	S	N	N	S	G	G	N	G	G	G	C	G	N	G	G	G	G	G	G	N	C	S	N	G	G
S1R_8329589	G/C	1R	8329589	+	NA	NA	NA	NA	NA	NA	G	C	S	G	G	N	G	G	G	S	G	N	G	G	G	G	N	N	G	N	G	S	G	G	G	G	N	N	G	G	S	S	G	C	C	S	G	S	G
S1R_8329604	G/A	1R	8329604	+	NA	NA	NA	NA	NA	NA	G	G	G	G	R	N	G	R	G	R	A	N	G	R	R	G	N	N	R	N	G	R	A	R	G	R	N	N	G	G	R	R	A	G	G	R	R	R	A
S1R_8348588	T/C	1R	8348588	+	NA	NA	NA	NA	NA	NA	Y	Y	Y	T	N	N	Y	N	T	T	T	T	T	T	T	N	N	C	Y	T	T	Y	Y	Y	N	Y	T	N	T	T	T	T	T	Y	T	N	T	N	Y
S1R_8348597	G/T	1R	8348597	+	NA	NA	NA	NA	NA	NA	K	K	K	G	N	N	K	N	G	K	G	G	G	G	G	N	N	G	G	G	T	G	G	G	N	G	G	N	K	G	G	G	G	G	T	N	G	N	G
S1R_8355868	T/G	1R	8355868	+	NA	NA	NA	NA	NA	NA	T	T	T	T	T	N	T	T	T	K	K	G	K	K	T	N	T	K	T	T	T	K	T	T	K	T	K	K	T	T	T	K	N	K	K	T	G	G	T
S1R_8382260	G/A	1R	8382260	+	NA	NA	NA	NA	NA	NA	G	R	G	G	R	G	G	G	G	G	R	G	G	G	G	G	G	G	G	G	N	G	G	G	G	R	G	G	N	R	G	G	G	G	G	R	G	G	G
S1R_8382297	G/A	1R	8382297	+	NA	NA	NA	NA	NA	NA	G	G	G	G	G	N	G	G	G	G	G	G	G	G	G	G	G	G	G	G	R	G	G	R	G	G	G	G	R	G	G	R	G	G	R	G	G	R	G
S1R_8451378	A/G	1R	8451378	+	NA	NA	NA	NA	NA	NA	A	A	A	A	R	N	N	A	R	R	R	G	A	R	A	N	G	A	A	A	G	R	R	A	A	A	A	A	A	R	N	A	A	A	R	R	A	A	A
S1R_8517560	A/C	1R	8517560	+	NA	NA	NA	NA	NA	NA	A	A	M	A	A	N	A	A	M	M	A	A	A	C	M	N	A	A	A	M	N	A	A	N	C	A	A	A	N	A	A	N	A	A	A	A	N	A	A
S1R_8517564	G/C	1R	8517564	+	NA	NA	NA	NA	NA	NA	G	G	S	G	G	N	G	G	S	S	G	G	G	C	S	N	G	G	G	S	N	G	G	N	G	G	G	G	N	G	G	N	G	G	G	G	N	G	G
S1R_8517579	T/C	1R	8517579	+	NA	NA	NA	NA	NA	NA	T	T	Y	T	T	N	T	T	Y	Y	T	T	T	C	Y	N	T	T	T	Y	N	T	T	N	C	T	T	T	N	T	T	N	T	C	T	T	N	T	Y
S1R_8530409	G/C	1R	8530409	+	NA	NA	NA	NA	NA	NA	G	G	S	S	G	G	G	G	G	S	G	G	G	G	G	G	G	G	G	G	G	G	G	G	G	G	G	G	G	G	G	G	S	G	G	G	N	G	G
S1R_8530469	G/C	1R	8530469	+	NA	NA	NA	NA	NA	NA	G	G	G	N	G	G	S	G	G	G	G	G	N	G	S	G	G	G	G	N	N	S	N	S	G	G	G	G	N	G	S	G	G	G	G	G	G	G	G
S1R_8530478	C/G	1R	8530478	+	NA	NA	NA	NA	NA	NA	C	S	S	N	S	C	S	C	S	C	S	C	N	C	C	C	C	S	S	N	N	C	N	C	C	C	C	S	N	C	C	C	C	S	S	C	C	G	C
S1R_8530496	G/C	1R	8530496	+	NA	NA	NA	NA	NA	NA	G	S	G	N	G	G	S	C	S	G	G	G	N	S	G	G	C	S	G	N	N	G	N	G	G	G	C	G	N	S	S	G	G	G	G	S	G	G	S
S1R_8702138	C/T	1R	8702138	+	NA	NA	NA	NA	NA	NA	C	C	C	N	C	C	C	Y	C	C	C	C	C	N	C	C	N	C	C	C	N	N	C	Y	C	T	C	C	C	C	Y	C	C	T	C	C	C	C	N
S1R_8708830	A/C	1R	8708830	+	NA	NA	NA	NA	NA	NA	A	A	A	A	A	M	A	A	A	A	A	M	M	A	A	A	A	A	A	A	M	A	M	A	A	A	M	A	A	A	A	A	M	A	A	A	M	A	A
S1R_8708847	A/T	1R	8708847	+	NA	NA	NA	NA	NA	NA	A	A	A	A	A	W	A	A	A	A	A	W	W	A	A	A	A	A	A	A	W	A	W	A	A	A	W	A	A	A	A	A	W	A	A	A	W	A	A
S1R_8740816	C/T	1R	8740816	+	NA	NA	NA	NA	NA	NA	C	Y	C	C	C	C	C	Y	T	Y	Y	T	C	Y	C	Y	N	C	Y	N	Y	Y	Y	C	Y	C	C	Y	Y	N	Y	T	C	N	C	C	T	C	C
S1R_8757278	A/G	1R	8757278	+	NA	NA	NA	NA	NA	NA	N	R	A	A	R	A	R	G	A	A	R	R	A	A	A	R	A	A	A	R	A	A	A	A	R	G	R	A	A	A	R	A	A	A	R	R	G	R	R
S1R_8757359	A/G	1R	8757359	+	NA	NA	NA	NA	NA	NA	A	R	R	A	R	A	R	R	A	A	A	R	A	A	A	R	N	A	A	A	N	A	A	R	A	R	R	A	A	R	R	A	A	A	R	A	R	A	R
S1R_8765609	C/A	1R	8765609	+	NA	NA	NA	NA	NA	NA	N	A	M	C	N	N	C	A	A	M	C	A	N	C	A	N	M	M	C	A	N	M	M	C	C	C	C	C	C	M	A	C	A	M	M	C	C	M	M
S1R_8777953	A/G	1R	8777953	+	NA	NA	NA	NA	NA	NA	R	A	A	N	A	A	N	R	R	A	A	A	A	A	A	R	A	A	A	R	A	A	A	A	A	A	N	A	A	N	R	A	A	A	R	N	N	R	A
S1R_8806433	T/C	1R	8806433	+	NA	NA	NA	NA	NA	NA	N	T	Y	T	T	T	T	T	T	T	T	T	Y	Y	T	T	Y	N	T	N	T	T	T	T	T	C	T	T	T	T	T	T	T	T	T	N	T	T	T
S1R_8812847	A/C	1R	8812847	+	NA	NA	NA	NA	NA	NA	A	M	M	A	A	A	A	A	A	A	A	A	A	A	M	A	A	A	M	A	M	A	M	A	A	M	A	A	A	A	A	A	M	A	A	A	A	A	M
S1R_9081305	T/G	1R	9081305	+	NA	NA	NA	NA	NA	NA	K	K	T	K	K	T	N	T	T	T	T	K	T	K	K	K	N	T	K	T	T	K	T	N	T	G	K	T	T	T	K	T	T	T	K	T	T	K	T
S1R_9081333	C/A	1R	9081333	+	NA	NA	NA	NA	NA	NA	C	M	C	M	M	C	N	C	C	C	C	C	C	M	M	C	N	C	M	C	C	M	C	N	C	A	M	C	C	C	C	A	C	C	C	C	C	M	C
S1R_9081352	G/A	1R	9081352	+	NA	NA	NA	NA	NA	NA	G	R	G	R	R	G	N	G	G	G	G	G	G	R	R	G	N	G	R	G	G	R	G	N	G	A	R	G	G	G	G	G	G	G	G	G	G	R	G
S1R_9089051	C/T	1R	9089051	+	NA	NA	NA	NA	NA	NA	C	C	C	C	C	N	C	Y	C	Y	C	Y	Y	Y	Y	C	C	Y	C	Y	C	N	Y	Y	C	N	C	Y	C	C	Y	Y	C	Y	Y	Y	Y	C	Y
S1R_9095094	T/C	1R	9095094	+	NA	NA	NA	NA	NA	NA	Y	Y	T	T	T	T	T	T	Y	T	Y	T	T	T	Y	T	T	Y	Y	Y	T	Y	T	T	Y	T	T	T	C	T	T	T	T	T	T	Y	T	T	Y
S1R_9116699	T/A	1R	9116699	+	NA	NA	NA	NA	NA	NA	A	T	W	W	W	W	W	T	W	W	W	W	T	T	N	T	T	W	T	N	N	W	A	T	A	W	W	T	W	W	A	T	A	W	N	T	T	T	A
S1R_9171464	G/A	1R	9171464	+	NA	NA	NA	NA	NA	NA	G	G	G	G	G	N	G	G	G	R	G	G	G	G	G	G	N	G	G	G	G	G	G	G	N	G	G	G	A	G	G	G	G	R	R	G	G	G	G
S1R_9178709	G/T	1R	9178709	+	NA	NA	NA	NA	NA	NA	G	G	G	G	G	G	G	G	N	G	K	K	G	G	G	N	G	G	G	G	G	G	K	G	G	G	N	G	N	G	G	N	N	G	G	G	G	G	G
S1R_9178710	A/G	1R	9178710	+	NA	NA	NA	NA	NA	NA	A	A	A	A	A	A	A	A	N	A	R	R	A	A	A	N	A	A	A	A	A	A	R	A	A	A	N	A	N	A	A	N	N	A	A	A	A	A	A
S1R_9181798	G/A	1R	9181798	+	NA	NA	NA	NA	NA	NA	G	G	G	G	R	G	G	R	G	G	G	R	G	G	R	G	G	G	G	N	G	G	G	G	A	N	G	G	R	G	G	G	G	G	G	G	G	G	R
S1R_9181822	T/C	1R	9181822	+	NA	NA	NA	NA	NA	NA	T	T	T	T	T	T	Y	T	C	Y	T	T	T	T	T	C	T	Y	T	N	T	T	T	Y	T	N	T	T	T	Y	Y	T	T	T	T	Y	C	T	T
S1R_9191486	G/A	1R	9191486	+	NA	NA	NA	NA	NA	NA	G	N	R	A	G	G	R	G	R	R	G	G	N	R	R	N	G	R	G	R	G	R	R	R	R	R	R	G	N	N	R	G	A	R	R	N	N	G	G
S1R_9191490	C/A	1R	9191490	+	NA	NA	NA	NA	NA	NA	C	N	C	C	C	C	C	C	C	C	C	C	N	M	C	N	M	C	C	C	A	C	C	C	C	C	C	C	N	N	C	C	C	C	C	N	N	C	C
S1R_9191492	G/T	1R	9191492	+	NA	NA	NA	NA	NA	NA	G	N	K	T	G	G	K	G	K	K	G	G	N	K	K	N	G	K	G	K	G	K	K	K	K	K	K	G	N	N	K	G	T	K	K	N	N	G	G
S1R_9315015	G/A	1R	9315015	+	NA	NA	NA	NA	NA	NA	G	N	G	A	G	G	G	R	G	G	G	R	G	N	R	G	G	G	G	G	G	R	R	R	A	R	G	N	G	G	G	R	G	R	R	G	N	G	G
S1R_9341001	T/C	1R	9341001	+	NA	NA	NA	NA	NA	NA	C	T	Y	Y	Y	C	C	T	Y	Y	C	T	C	C	T	T	N	Y	N	Y	T	C	C	T	Y	T	T	N	Y	T	Y	Y	Y	N	N	C	C	C	T
S1R_9341028	C/T	1R	9341028	+	NA	NA	NA	NA	NA	NA	Y	C	C	Y	C	T	C	C	Y	Y	C	C	C	Y	C	C	N	C	N	Y	C	C	C	C	Y	C	C	N	Y	C	C	C	C	N	N	C	C	Y	C
S1R_9341031	A/T	1R	9341031	+	NA	NA	NA	NA	NA	NA	A	A	A	A	W	A	A	T	A	A	A	A	A	A	A	A	N	A	N	A	A	A	A	A	A	A	T	N	A	A	W	W	W	N	N	A	A	A	A
S1R_9341040	T/C	1R	9341040	+	NA	NA	NA	NA	NA	NA	Y	T	Y	T	Y	T	C	T	T	Y	C	T	C	Y	T	T	N	Y	N	T	T	C	C	T	Y	T	T	N	Y	T	Y	Y	Y	N	N	C	C	Y	T
S1R_9470524	G/A	1R	9470524	+	NA	NA	NA	NA	NA	NA	G	G	R	G	G	N	A	R	G	R	G	G	N	N	G	R	G	R	R	A	G	G	R	R	N	A	G	G	G	G	R	G	R	N	G	G	N	G	N
S1R_9470541	C/T	1R	9470541	+	NA	NA	NA	NA	NA	NA	Y	C	Y	C	C	N	C	C	Y	Y	C	T	N	N	Y	C	Y	Y	C	C	C	T	Y	Y	N	C	T	C	Y	Y	C	C	C	N	T	T	N	Y	N
S1R_9490270	T/C	1R	9490270	+	NA	NA	NA	NA	NA	NA	T	T	T	Y	T	N	T	T	T	T	T	T	T	T	T	Y	T	C	T	T	T	T	T	T	T	T	T	T	Y	Y	T	T	T	T	T	T	N	T	T
S1R_9525924	C/G	1R	9525924	+	NA	NA	NA	NA	NA	NA	C	C	S	C	C	N	C	C	S	C	S	S	G	N	C	C	N	N	N	C	C	G	C	G	C	C	C	C	C	C	G	C	C	S	S	G	N	C	C
S1R_9525927	C/G	1R	9525927	+	NA	NA	NA	NA	NA	NA	C	C	S	C	C	N	C	C	S	C	S	S	G	N	C	C	N	N	N	C	C	G	C	C	C	C	C	C	C	C	G	C	C	S	C	C	N	C	C
S1R_9525936	C/G	1R	9525936	+	NA	NA	NA	NA	NA	NA	C	C	S	C	C	N	C	C	S	C	S	S	G	N	C	C	N	N	N	C	C	G	C	G	C	C	C	C	C	C	G	C	C	S	S	G	N	C	C
S1R_9590638	G/A	1R	9590638	+	NA	NA	NA	NA	NA	NA	G	G	G	G	G	N	G	G	G	G	N	G	G	G	G	G	R	A	R	G	G	G	G	G	N	G	G	G	G	G	R	R	G	N	G	N	N	G	G
S1R_9704151	T/C	1R	9704151	+	NA	NA	NA	NA	NA	NA	T	T	Y	T	Y	T	Y	Y	T	T	T	Y	T	T	T	T	Y	T	Y	T	T	T	Y	T	T	T	T	Y	T	Y	T	T	T	T	T	T	T	T	Y
S1R_9704157	C/A	1R	9704157	+	NA	NA	NA	NA	NA	NA	C	C	C	C	M	C	C	C	M	C	C	C	C	M	M	C	M	C	C	C	M	C	C	M	C	C	C	C	C	M	C	M	C	C	C	C	C	C	C
S1R_9704158	C/T	1R	9704158	+	NA	NA	NA	NA	NA	NA	C	C	C	C	Y	C	C	C	C	C	C	C	C	C	C	C	C	C	C	C	Y	C	C	C	C	C	C	C	C	Y	C	C	C	C	C	C	C	C	C
S1R_9784731	C/T	1R	9784731	+	NA	NA	NA	NA	NA	NA	N	C	Y	N	Y	N	C	C	C	Y	C	T	T	Y	C	Y	C	Y	C	Y	Y	Y	Y	C	N	C	Y	T	C	Y	C	C	C	T	C	C	C	C	C
S1R_9928686	G/C	1R	9928686	+	NA	NA	NA	NA	NA	NA	S	C	G	C	N	N	G	N	S	G	G	S	N	C	S	N	G	S	S	S	N	G	S	S	S	S	S	S	G	G	G	C	G	G	G	C	G	G	C
S1R_9936313	C/T	1R	9936313	+	NA	NA	NA	NA	NA	NA	N	C	C	C	C	C	Y	C	C	C	Y	C	C	C	C	C	C	C	Y	C	C	C	C	C	C	C	Y	C	C	C	C	C	C	C	Y	C	C	C	C
S1R_9936319	C/T	1R	9936319	+	NA	NA	NA	NA	NA	NA	N	C	C	C	C	C	Y	C	C	C	Y	C	C	C	C	C	C	C	Y	C	C	C	C	C	C	C	Y	C	C	C	C	C	C	C	Y	C	C	C	C
S1R_10025611	C/G	1R	10025611	+	NA	NA	NA	NA	NA	NA	C	S	C	C	G	C	C	S	C	C	C	C	N	C	C	N	C	C	C	C	S	G	S	C	N	C	C	C	C	C	C	C	C	C	C	C	N	C	N
S1R_10025654	G/A	1R	10025654	+	NA	NA	NA	NA	NA	NA	R	R	G	G	G	R	G	G	G	G	G	G	G	G	G	G	G	G	G	R	G	G	G	G	G	G	R	R	G	R	G	G	G	G	G	R	G	G	G
S1R_10025659	G/C	1R	10025659	+	NA	NA	NA	NA	NA	NA	S	S	G	G	G	S	G	G	G	G	G	G	G	G	G	G	G	G	G	S	G	G	G	G	G	G	S	S	G	S	G	G	G	G	G	S	G	G	G
S1R_10115906	A/T	1R	10115906	+	NA	NA	NA	NA	NA	NA	N	A	A	A	A	W	A	A	A	N	A	T	A	A	W	A	A	A	W	A	A	A	W	A	W	T	W	N	A	A	A	A	N	T	W	A	N	A	W
S1R_10131414	C/A	1R	10131414	+	NA	NA	NA	NA	NA	NA	C	C	C	C	C	M	C	C	C	C	C	C	C	C	C	C	C	M	C	C	C	C	C	C	C	M	C	C	C	C	C	N	N	M	C	C	C	M	C
S1R_10131445	G/A	1R	10131445	+	NA	NA	NA	NA	NA	NA	G	G	G	G	G	R	G	G	G	G	G	G	G	G	G	G	G	R	G	G	G	G	G	G	G	R	G	G	G	G	G	N	N	R	G	G	G	R	G
S1R_10194330	G/T	1R	10194330	+	NA	NA	NA	NA	NA	NA	G	K	K	G	G	G	N	G	K	G	G	G	G	G	G	G	G	N	G	G	N	G	K	G	N	G	G	N	G	G	G	K	G	G	G	G	N	G	N
S1R_10309157	C/G	1R	10309157	+	NA	NA	NA	NA	NA	NA	C	S	C	C	S	C	C	C	C	C	S	C	C	C	C	C	C	C	S	C	C	C	C	C	C	C	C	C	C	C	C	C	C	C	C	C	C	S	C
S1R_10318284	C/G	1R	10318284	+	NA	NA	NA	NA	NA	NA	C	S	C	S	S	N	S	C	S	C	C	C	C	C	C	C	C	C	C	C	S	C	S	C	G	C	C	C	C	S	S	C	C	S	C	S	N	C	S
S1R_10423675	C/G	1R	10423675	+	NA	NA	NA	NA	NA	NA	N	C	C	C	S	C	C	C	C	C	S	C	C	S	C	C	C	C	C	S	C	C	C	S	C	C	N	C	C	C	C	C	S	C	C	C	N	C	C
S1R_10423676	G/T	1R	10423676	+	NA	NA	NA	NA	NA	NA	N	G	G	G	K	G	G	G	G	G	K	G	G	K	G	G	G	G	G	K	G	G	G	K	G	G	N	G	G	G	G	G	K	G	G	G	N	G	G
S1R_10423677	A/T	1R	10423677	+	NA	NA	NA	NA	NA	NA	N	A	A	A	W	A	A	A	A	A	W	A	A	W	A	A	A	A	A	W	A	A	A	W	A	A	N	A	A	A	A	A	W	A	A	A	N	A	A
S1R_10423680	G/A	1R	10423680	+	NA	NA	NA	NA	NA	NA	N	G	G	G	G	G	R	G	G	G	G	R	R	G	G	G	G	A	G	G	G	R	A	G	R	G	N	G	G	G	G	G	G	G	G	R	N	G	R
S1R_10423684	C/T	1R	10423684	+	NA	NA	NA	NA	NA	NA	N	C	Y	C	C	C	Y	C	C	C	C	C	C	C	C	C	C	C	C	Y	C	C	C	Y	C	C	N	C	C	C	C	C	C	C	C	C	N	C	C
S1R_10423686	G/C	1R	10423686	+	NA	NA	NA	NA	NA	NA	N	G	G	G	G	G	S	G	G	G	G	G	G	G	G	G	G	G	G	G	G	G	G	G	G	G	N	G	G	G	G	G	G	G	G	S	N	G	G
S1R_10423691	C/T	1R	10423691	+	NA	NA	NA	NA	NA	NA	N	C	Y	C	C	C	Y	C	C	C	C	C	C	C	C	C	C	C	C	Y	C	C	C	Y	C	C	N	C	C	C	C	C	C	C	C	C	N	C	C
S1R_10423692	G/A	1R	10423692	+	NA	NA	NA	NA	NA	NA	N	G	G	G	G	G	G	G	G	G	G	R	R	G	G	G	G	A	G	G	G	R	A	G	R	G	N	G	G	G	G	G	G	G	G	G	N	G	R
S1R_10423697	C/T	1R	10423697	+	NA	NA	NA	NA	NA	NA	N	C	C	C	Y	C	Y	C	C	C	Y	Y	Y	Y	C	C	C	T	C	Y	C	Y	T	Y	Y	C	N	C	C	C	C	C	Y	C	C	Y	N	C	Y
S1R_10423699	C/G	1R	10423699	+	NA	NA	NA	NA	NA	NA	N	C	C	C	S	C	S	C	C	C	S	S	S	S	C	C	G	G	C	S	C	S	G	S	S	C	N	C	C	C	C	C	S	C	C	S	N	C	S
S1R_10428361	G/A	1R	10428361	+	NA	NA	NA	NA	NA	NA	N	G	G	N	G	N	G	G	G	R	G	G	G	G	G	N	G	G	G	A	A	G	G	G	A	G	G	G	A	G	G	G	G	G	G	G	G	G	G
S1R_10438540	C/T	1R	10438540	+	NA	NA	NA	NA	NA	NA	Y	C	C	Y	C	C	C	C	C	C	Y	C	Y	C	C	C	C	C	C	C	C	C	Y	Y	C	C	C	C	Y	C	C	Y	C	Y	Y	Y	Y	Y	C
S1R_10448586	C/A	1R	10448586	+	NA	NA	NA	NA	NA	NA	N	C	M	C	N	N	M	C	M	M	C	M	N	C	N	C	N	C	A	M	C	C	C	M	C	C	C	C	C	C	C	N	M	M	N	C	C	C	C
S1R_10448593	T/C	1R	10448593	+	NA	NA	NA	NA	NA	NA	N	T	Y	T	N	N	Y	T	Y	Y	T	Y	N	T	N	T	N	T	C	Y	T	T	T	Y	T	T	T	T	T	T	T	N	Y	Y	N	T	T	T	T
S1R_10462074	A/G	1R	10462074	+	NA	NA	NA	NA	NA	NA	A	R	R	A	A	A	A	A	A	A	A	A	A	A	R	G	A	N	R	A	A	A	R	R	N	A	A	A	A	R	N	A	A	A	A	N	G	A	A
S1R_10470826	T/C	1R	10470826	+	NA	NA	NA	NA	NA	NA	C	Y	Y	T	T	T	T	Y	Y	T	T	T	T	Y	T	T	T	T	T	N	C	Y	T	N	Y	T	T	T	N	T	T	T	N	T	T	T	N	T	T
S1R_10470855	C/G	1R	10470855	+	NA	NA	NA	NA	NA	NA	C	C	C	C	S	S	S	S	S	C	C	C	C	S	G	C	C	C	S	N	C	S	C	N	C	C	C	C	N	S	G	C	N	G	C	S	N	C	S
S1R_10470869	G/A	1R	10470869	+	NA	NA	NA	NA	NA	NA	A	R	R	G	R	R	R	A	A	G	G	G	G	R	A	G	G	G	R	N	A	A	G	N	R	G	G	G	N	R	A	G	N	A	G	R	N	G	R
S1R_10555299	T/C	1R	10555299	+	NA	NA	NA	NA	NA	NA	T	T	T	Y	T	T	T	T	T	T	T	Y	T	T	T	Y	T	Y	Y	T	Y	T	T	T	T	T	Y	T	T	Y	T	Y	T	T	Y	T	T	T	T
S1R_10555356	C/T	1R	10555356	+	NA	NA	NA	NA	NA	NA	C	Y	C	C	C	C	C	C	C	C	C	C	C	C	C	C	Y	C	C	C	C	C	C	Y	Y	C	C	C	Y	C	C	C	Y	Y	C	C	C	C	C
S1R_10555357	G/C	1R	10555357	+	NA	NA	NA	NA	NA	NA	G	S	G	G	G	G	G	G	G	G	G	G	G	G	G	G	S	G	G	G	G	G	G	S	S	G	G	G	S	G	G	G	S	S	G	G	G	G	G
S1R_10581705	C/T	1R	10581705	+	NA	NA	NA	NA	NA	NA	C	Y	Y	N	C	C	C	C	Y	T	Y	C	C	N	C	C	C	C	Y	N	Y	C	C	N	C	C	C	C	C	C	T	C	C	C	Y	C	C	C	Y
S1R_10581734	G/A	1R	10581734	+	NA	NA	NA	NA	NA	NA	G	G	G	N	R	G	R	G	G	G	G	G	G	N	R	G	G	G	G	N	G	G	G	N	G	G	G	G	G	G	G	G	R	G	R	G	R	R	G
S1R_10629598	G/A	1R	10629598	+	NA	NA	NA	NA	NA	NA	G	G	G	G	G	G	G	N	G	G	G	G	G	G	G	N	G	N	G	R	G	G	G	G	G	G	G	N	G	G	G	G	G	N	G	G	G	G	G
S1R_10629622	C/G	1R	10629622	+	NA	NA	NA	NA	NA	NA	C	G	C	S	C	C	C	N	S	C	C	S	C	S	C	N	G	N	S	C	C	C	G	C	G	C	C	N	C	S	C	G	S	N	C	S	C	S	G
S1R_10629625	G/C	1R	10629625	+	NA	NA	NA	NA	NA	NA	G	C	G	S	G	G	G	N	S	G	G	S	G	S	G	N	C	N	S	G	G	G	C	G	C	G	G	N	G	S	G	C	S	N	G	S	G	S	C
S1R_10652401	A/G	1R	10652401	+	NA	NA	NA	NA	NA	NA	A	A	A	A	A	A	R	G	A	R	A	N	R	N	A	N	A	A	A	R	N	A	N	R	A	A	A	R	R	N	A	N	N	A	A	A	A	N	G
S1R_10660147	A/G	1R	10660147	+	NA	NA	NA	NA	NA	NA	N	A	A	A	A	R	R	G	R	A	R	N	R	R	R	N	N	N	A	A	A	R	A	N	N	R	A	N	R	R	A	R	N	N	G	R	A	R	A
S1R_10667500	A/G	1R	10667500	+	NA	NA	NA	NA	NA	NA	A	A	A	A	A	A	A	A	A	R	R	R	A	A	A	A	A	A	A	A	A	A	A	A	A	A	A	R	R	A	A	R	A	A	A	A	A	A	A
S1R_10685224	A/G	1R	10685224	+	NA	NA	NA	NA	NA	NA	A	A	A	A	R	A	A	R	A	A	A	A	R	R	A	A	A	R	A	A	A	R	A	A	R	R	A	R	A	A	A	A	A	R	A	A	A	R	A
S1R_10740167	G/A	1R	10740167	+	NA	NA	NA	NA	NA	NA	R	G	G	R	G	R	G	G	G	G	R	R	G	G	G	R	R	R	G	G	G	R	R	G	G	G	R	G	R	R	A	G	G	G	G	R	G	G	G
S1R_10872790	C/T	1R	10872790	+	NA	NA	NA	NA	NA	NA	Y	Y	C	Y	Y	Y	C	Y	C	C	C	Y	C	Y	C	C	Y	C	C	C	C	C	Y	Y	C	C	Y	C	C	C	Y	C	C	C	C	C	C	Y	Y
S1R_10872798	C/G	1R	10872798	+	NA	NA	NA	NA	NA	NA	C	C	C	C	S	C	C	C	C	C	S	C	C	C	C	C	C	C	C	S	C	C	C	C	C	C	C	C	S	C	C	C	S	C	C	C	C	C	C
S1R_10964548	A/C	1R	10964548	+	NA	NA	NA	NA	NA	NA	A	A	M	N	A	A	A	A	M	M	M	M	A	N	A	A	N	N	A	M	A	A	N	C	A	N	A	A	C	N	M	A	A	A	M	M	A	A	M
S1R_10964549	C/G	1R	10964549	+	NA	NA	NA	NA	NA	NA	C	C	S	N	C	C	C	C	S	S	S	S	C	N	C	C	N	N	C	S	C	C	N	G	C	N	C	C	G	N	S	C	C	C	S	S	C	C	S
S1R_10966808	G/A	1R	10966808	+	NA	NA	NA	NA	NA	NA	G	G	G	G	G	G	G	G	G	G	G	G	G	G	G	G	G	G	G	G	G	G	G	G	G	G	G	G	G	G	G	G	G	G	R	G	N	G	G
S1R_10969090	T/C	1R	10969090	+	NA	NA	NA	NA	NA	NA	T	Y	T	T	T	N	T	N	T	T	T	T	T	Y	T	T	T	T	Y	T	T	T	T	T	T	T	T	T	T	N	T	T	T	T	T	T	T	T	T
S1R_10969093	C/G	1R	10969093	+	NA	NA	NA	NA	NA	NA	C	S	S	C	S	N	S	N	G	G	S	G	G	S	S	G	G	S	C	S	S	G	C	C	S	G	G	S	G	N	G	S	C	C	S	S	C	S	C
S1R_10992933	C/T	1R	10992933	+	NA	NA	NA	NA	NA	NA	C	Y	C	C	C	C	C	C	C	C	Y	Y	C	C	Y	C	N	C	Y	C	N	C	N	Y	C	C	C	N	C	Y	Y	C	C	C	N	C	C	C	C
S1R_11000709	G/A	1R	11000709	+	NA	NA	NA	NA	NA	NA	G	G	G	G	R	G	G	G	G	G	N	N	G	G	G	G	R	R	G	G	G	G	G	G	G	R	G	N	A	A	A	G	G	G	G	G	G	G	N
S1R_11000736	G/C	1R	11000736	+	NA	NA	NA	NA	NA	NA	G	G	G	G	S	G	G	G	G	G	N	N	G	G	G	G	S	S	G	G	G	G	G	G	G	S	G	N	C	C	C	G	G	G	G	G	G	G	N
S1R_11000742	A/G	1R	11000742	+	NA	NA	NA	NA	NA	NA	A	G	R	R	R	A	R	A	A	A	N	N	A	R	A	A	R	R	R	A	R	A	A	R	G	R	A	N	G	G	G	G	A	G	A	A	G	R	N
S1R_11031739	T/C	1R	11031739	+	NA	NA	NA	NA	NA	NA	T	T	Y	T	C	T	C	T	T	Y	T	T	T	N	T	T	N	T	Y	N	T	Y	T	N	T	Y	T	Y	T	Y	T	C	N	C	C	T	N	T	N
S1R_11077950	C/T	1R	11077950	+	NA	NA	NA	NA	NA	NA	C	C	C	C	N	C	C	C	C	C	C	C	C	C	C	C	C	C	C	C	N	C	C	C	N	C	C	Y	C	C	C	C	C	C	C	N	N	C	C
S1R_11077978	G/C	1R	11077978	+	NA	NA	NA	NA	NA	NA	G	C	S	G	N	G	G	C	C	G	C	S	G	S	G	S	G	G	S	G	N	S	S	C	N	G	S	G	C	C	G	G	G	G	S	N	N	S	S
S1R_11243224	C/G	1R	11243224	+	NA	NA	NA	NA	NA	NA	S	C	S	N	G	N	N	G	C	S	N	S	C	S	S	S	C	C	N	C	G	C	C	N	N	C	C	G	N	N	C	C	C	G	C	C	C	N	C
S1R_11243239	G/A	1R	11243239	+	NA	NA	NA	NA	NA	NA	G	R	G	N	G	N	N	G	G	G	N	G	G	G	G	G	G	G	N	G	G	G	G	N	N	G	G	G	N	N	G	G	G	G	G	G	G	N	G
S1R_11243259	T/A	1R	11243259	+	NA	NA	NA	NA	NA	NA	W	T	W	N	A	N	N	A	T	W	N	W	T	W	W	W	T	T	N	A	A	T	T	N	N	T	T	A	N	N	T	T	T	A	T	T	T	N	T
S1R_11312918	G/C	1R	11312918	+	NA	NA	NA	NA	NA	NA	G	G	G	N	G	G	S	G	G	G	G	G	N	G	G	C	G	G	G	G	G	G	G	G	G	G	G	G	G	G	G	G	N	G	S	S	N	G	G
S1R_11405478	G/T	1R	11405478	+	NA	NA	NA	NA	NA	NA	G	N	G	K	K	G	G	N	K	G	K	G	G	G	G	G	G	K	K	G	N	K	K	G	K	K	K	N	N	N	G	G	K	G	G	G	N	G	T
S1R_11405517	T/G	1R	11405517	+	NA	NA	NA	NA	NA	NA	K	N	K	T	T	K	T	N	K	T	K	K	K	T	K	T	T	K	T	T	N	T	T	T	T	T	T	N	N	N	K	T	T	T	T	T	N	K	T
S1R_11410818	T/C	1R	11410818	+	NA	NA	NA	NA	NA	NA	C	Y	T	T	T	N	Y	T	T	Y	T	N	T	Y	Y	Y	T	T	T	T	T	T	T	T	T	T	T	T	N	T	Y	T	T	Y	Y	T	T	N	Y
S1R_11410827	G/C	1R	11410827	+	NA	NA	NA	NA	NA	NA	G	S	C	S	S	N	S	C	S	S	S	N	G	G	S	G	G	G	S	G	C	S	C	G	G	G	S	G	N	S	G	C	C	G	G	S	G	N	S
S1R_11410851	A/T	1R	11410851	+	NA	NA	NA	NA	NA	NA	A	A	W	A	W	N	W	T	W	A	W	N	A	A	A	A	A	A	W	A	T	A	T	A	A	A	W	A	N	A	A	A	T	A	A	A	A	N	W
S1R_11450793	C/T	1R	11450793	+	NA	NA	NA	NA	NA	NA	C	C	C	C	C	C	C	C	C	C	C	C	C	C	C	C	C	C	C	Y	C	C	C	C	Y	C	C	C	C	C	C	C	C	Y	C	C	C	C	C
S1R_11536803	G/A	1R	11536803	+	NA	NA	NA	NA	NA	NA	G	G	G	G	G	G	G	G	G	G	R	G	G	G	R	G	G	R	G	N	G	G	G	G	G	G	G	G	G	G	G	G	G	R	G	G	G	G	G
S1R_11536842	C/T	1R	11536842	+	NA	NA	NA	NA	NA	NA	C	C	C	C	C	C	C	C	C	C	Y	C	C	C	Y	C	C	Y	C	N	C	C	C	C	C	C	C	C	C	C	C	C	C	Y	C	C	C	C	C
S1R_11544290	G/A	1R	11544290	+	NA	NA	NA	NA	NA	NA	N	G	R	A	R	N	G	A	R	R	R	G	A	G	G	N	N	G	G	G	G	G	R	G	G	G	G	R	N	R	A	R	A	R	A	A	N	R	R
S1R_11544304	G/T	1R	11544304	+	NA	NA	NA	NA	NA	NA	N	G	G	G	K	N	K	G	K	G	K	K	G	T	T	N	N	K	T	T	T	T	K	T	T	T	T	K	N	K	G	K	G	K	G	G	N	K	G
S1R_11544327	C/T	1R	11544327	+	NA	NA	NA	NA	NA	NA	N	C	C	C	C	N	C	C	Y	C	C	C	C	C	Y	N	N	C	Y	C	C	Y	Y	C	C	C	C	Y	N	C	C	C	C	C	C	C	N	Y	C
S1R_11602530	G/A	1R	11602530	+	NA	NA	NA	NA	NA	NA	N	R	R	R	G	G	R	R	R	G	G	R	G	R	G	G	N	G	G	G	N	N	G	R	N	R	N	R	N	G	G	G	G	R	R	R	A	G	N
S1R_11602539	G/A	1R	11602539	+	NA	NA	NA	NA	NA	NA	N	G	G	G	R	A	G	G	G	G	G	G	G	G	G	G	N	G	G	G	N	N	G	G	N	G	N	G	N	R	G	G	G	G	G	G	G	G	N
S1R_11602551	C/T	1R	11602551	+	NA	NA	NA	NA	NA	NA	N	Y	C	C	Y	C	C	C	Y	C	C	Y	C	Y	C	C	N	C	C	Y	N	N	C	C	N	Y	N	Y	N	C	C	C	C	C	Y	Y	C	C	N
S1R_11602558	G/A	1R	11602558	+	NA	NA	NA	NA	NA	NA	N	G	G	G	G	G	G	G	G	R	G	R	G	G	G	G	N	G	A	R	N	N	G	R	N	G	N	G	N	G	G	G	G	G	G	G	G	G	N
S1R_11602561	G/A	1R	11602561	+	NA	NA	NA	NA	NA	NA	N	R	G	G	G	G	G	G	R	G	G	G	G	R	G	G	N	G	G	G	N	N	G	G	N	R	N	R	N	G	G	G	G	G	R	R	G	G	N
S1R_11704427	G/A	1R	11704427	+	NA	NA	NA	NA	NA	NA	G	G	G	G	G	G	G	G	R	G	G	G	G	G	G	G	G	R	R	G	R	R	R	G	G	G	G	G	G	G	G	R	G	G	G	G	G	R	G
S1R_11704441	C/T	1R	11704441	+	NA	NA	NA	NA	NA	NA	C	C	Y	Y	C	C	C	Y	C	C	C	C	C	Y	C	C	C	Y	C	C	C	C	C	C	C	Y	Y	C	C	C	C	C	C	C	C	Y	C	Y	C
S1R_11704463	C/T	1R	11704463	+	NA	NA	NA	NA	NA	NA	Y	C	C	Y	C	C	C	Y	C	C	C	C	C	C	Y	C	C	Y	C	C	C	C	C	C	C	C	Y	C	C	C	C	C	C	Y	C	C	C	C	C
S1R_11704465	G/T	1R	11704465	+	NA	NA	NA	NA	NA	NA	G	K	G	G	G	G	G	G	G	G	G	G	G	G	G	G	G	G	G	G	G	G	G	G	G	G	G	G	G	G	G	G	G	G	K	G	G	G	G
S1R_11704469	G/A	1R	11704469	+	NA	NA	NA	NA	NA	NA	G	G	G	G	R	G	G	G	R	G	G	G	G	G	G	G	G	R	R	R	R	R	R	G	G	G	G	G	G	G	G	R	G	G	G	G	G	R	G
S1R_11717039	C/T	1R	11717039	+	NA	NA	NA	NA	NA	NA	C	Y	C	C	C	C	C	T	C	C	C	Y	Y	C	C	C	C	C	Y	C	C	C	N	C	C	C	Y	T	C	C	Y	C	N	Y	C	N	C	C	C
S1R_11984743	G/T	1R	11984743	+	NA	NA	NA	NA	NA	NA	N	G	K	T	G	G	G	G	T	K	G	G	G	K	G	N	G	G	G	G	G	G	N	N	T	G	G	G	G	N	G	G	N	G	G	G	G	G	G
S1R_11984779	C/A	1R	11984779	+	NA	NA	NA	NA	NA	NA	N	C	C	C	M	C	C	C	C	C	C	C	C	C	C	N	C	C	C	C	C	C	N	N	C	C	C	C	C	N	C	C	N	C	C	C	C	C	C
S1R_12029595	C/G	1R	12029595	+	NA	NA	NA	NA	NA	NA	C	C	C	C	C	C	C	C	C	C	C	C	C	C	C	C	C	C	C	C	C	C	C	C	C	S	C	C	C	C	S	C	C	S	C	S	S	C	C
S1R_12029627	G/C	1R	12029627	+	NA	NA	NA	NA	NA	NA	G	S	G	G	G	G	G	G	G	G	G	G	S	G	G	S	G	G	G	G	G	G	G	G	G	G	G	G	G	G	S	G	S	S	G	S	G	G	G
S1R_12049169	A/T	1R	12049169	+	NA	NA	NA	NA	NA	NA	W	A	W	A	A	A	A	N	A	A	A	W	A	A	A	A	A	T	A	A	N	A	A	A	T	A	N	N	A	T	A	A	A	N	A	A	N	A	N
S1R_12071883	T/C	1R	12071883	+	NA	NA	NA	NA	NA	NA	T	T	T	T	T	T	T	Y	T	Y	T	Y	N	T	T	T	T	T	N	T	T	C	T	T	T	T	T	T	T	T	T	T	T	N	T	T	C	N	T
S1R_12141045	G/T	1R	12141045	+	NA	NA	NA	NA	NA	NA	N	T	G	G	N	G	G	K	G	G	G	G	K	K	G	G	G	G	G	G	G	G	G	G	G	G	G	G	G	K	G	G	G	G	G	G	G	K	G
S1R_12177460	T/G	1R	12177460	+	NA	NA	NA	NA	NA	NA	T	T	T	K	T	T	T	T	T	K	K	T	K	T	T	T	T	K	T	T	T	T	T	T	T	T	K	T	T	T	T	T	K	T	T	T	T	K	T
S1R_12181719	G/A	1R	12181719	+	NA	NA	NA	NA	NA	NA	N	A	R	G	R	G	R	G	G	G	G	N	N	G	R	N	A	G	A	A	G	N	G	N	G	R	G	G	G	G	N	N	G	N	G	G	G	G	G
S1R_12181742	A/C	1R	12181742	+	NA	NA	NA	NA	NA	NA	N	C	M	A	A	A	M	A	A	A	A	N	N	A	M	N	C	A	A	A	A	N	A	N	A	M	A	A	A	A	N	N	A	N	A	A	A	A	A
S1R_12191359	G/T	1R	12191359	+	NA	NA	NA	NA	NA	NA	G	G	G	N	N	N	G	T	G	G	G	N	G	G	G	G	G	T	G	N	G	K	G	G	G	G	G	G	G	G	N	G	G	G	K	T	T	G	K
S1R_12264349	C/G	1R	12264349	+	NA	NA	NA	NA	NA	NA	C	C	C	C	C	C	C	S	C	C	S	C	C	C	C	C	C	C	C	C	C	C	S	C	S	C	S	C	C	C	C	C	C	C	C	C	S	C	C
S1R_12267085	T/A	1R	12267085	+	NA	NA	NA	NA	NA	NA	N	A	W	A	N	A	A	A	T	W	T	A	W	T	W	A	W	A	T	A	N	A	N	A	T	A	W	T	A	A	W	T	W	W	W	N	T	W	N
S2R_59024	G/A	2R	59024	+	NA	NA	NA	NA	NA	NA	G	G	R	R	G	G	R	G	G	R	G	R	R	G	G	N	N	G	R	R	A	G	A	G	R	N	G	R	N	G	G	R	G	R	G	G	N	A	R
S2R_108770	G/T	2R	108770	+	NA	NA	NA	NA	NA	NA	K	K	G	K	G	T	G	N	T	G	G	T	T	G	G	G	G	G	K	T	N	T	G	G	G	N	N	N	T	K	T	N	G	G	K	K	N	T	N
S2R_108773	G/C	2R	108773	+	NA	NA	NA	NA	NA	NA	G	G	G	S	S	G	G	N	G	S	G	G	G	G	G	C	G	G	S	G	N	G	G	S	G	N	N	N	G	S	G	N	C	G	G	S	N	G	N
S2R_126517	C/A	2R	126517	+	NA	NA	NA	NA	NA	NA	A	M	C	M	M	N	C	A	C	C	M	C	A	A	M	A	C	C	C	C	C	C	M	C	C	C	C	C	M	C	C	M	C	M	M	A	A	C	C
S2R_189477	G/C	2R	189477	+	NA	NA	NA	NA	NA	NA	S	N	G	G	G	N	S	G	S	S	G	G	N	G	G	N	G	N	G	S	G	S	G	S	G	G	C	G	C	G	G	N	G	G	G	G	G	G	G
S2R_189567	G/T	2R	189567	+	NA	NA	NA	NA	NA	NA	G	G	G	N	K	N	G	G	G	K	G	G	G	G	G	N	N	N	N	G	G	G	K	K	G	G	G	G	N	G	G	N	G	G	G	G	G	G	K
S2R_201292	G/A	2R	201292	+	NA	NA	NA	NA	NA	NA	G	N	R	G	G	G	G	A	G	R	G	N	G	N	G	G	N	R	G	R	G	G	R	G	N	G	G	G	N	N	G	G	G	G	G	G	N	G	G
S2R_201301	A/G	2R	201301	+	NA	NA	NA	NA	NA	NA	A	N	R	A	A	A	A	G	A	R	A	N	A	N	A	A	N	R	A	R	A	A	R	A	N	A	A	A	N	N	A	A	A	A	A	A	N	A	A
S2R_201319	G/A	2R	201319	+	NA	NA	NA	NA	NA	NA	G	N	G	G	G	G	G	G	G	G	G	N	R	N	G	G	N	R	G	G	G	R	G	G	N	G	G	G	N	N	G	G	G	R	G	G	N	G	G
S2R_201343	G/A	2R	201343	+	NA	NA	NA	NA	NA	NA	G	G	G	R	R	R	G	G	G	R	R	G	R	G	A	G	R	R	G	G	G	G	A	G	R	G	G	N	G	R	N	G	G	G	G	G	G	G	N
S2R_211644	C/G	2R	211644	+	NA	NA	NA	NA	NA	NA	C	C	S	C	C	C	C	C	C	C	C	C	C	C	C	C	C	C	C	C	C	C	C	S	C	S	C	C	C	C	S	C	C	C	C	C	S	C	S
S2R_299817	A/C	2R	299817	+	NA	NA	NA	NA	NA	NA	A	A	M	C	A	A	M	A	M	A	A	M	M	M	M	A	C	C	M	A	N	M	M	M	M	A	C	A	M	M	M	A	M	A	A	A	M	A	A
S2R_329803	T/C	2R	329803	+	NA	NA	NA	NA	NA	NA	T	T	T	T	T	T	T	T	Y	T	T	N	C	Y	T	T	T	T	T	N	T	T	T	T	T	T	T	T	N	T	T	T	N	C	T	T	C	T	T
S2R_400017	C/A	2R	400017	+	NA	NA	NA	NA	NA	NA	M	C	C	M	C	M	C	C	C	M	N	C	C	M	C	N	C	C	C	C	C	C	C	C	C	C	C	C	C	C	C	C	C	C	C	M	C	C	C
S2R_429802	G/A	2R	429802	+	NA	NA	NA	NA	NA	NA	G	G	G	R	R	N	G	G	G	R	G	R	G	R	N	G	A	G	G	G	G	G	N	G	G	G	G	A	N	A	G	G	R	R	G	G	G	G	G
S2R_429815	C/G	2R	429815	+	NA	NA	NA	NA	NA	NA	S	C	G	G	C	N	G	G	G	S	G	C	C	G	N	S	N	C	C	C	C	C	N	G	S	S	S	G	N	N	S	S	G	S	S	S	N	G	C
S2R_473344	C/T	2R	473344	+	NA	NA	NA	NA	NA	NA	C	Y	C	T	C	N	Y	Y	Y	C	C	C	T	C	Y	C	Y	Y	Y	C	C	C	C	Y	Y	C	C	C	C	Y	C	T	T	N	C	Y	N	T	Y
S2R_496826	C/G	2R	496826	+	NA	NA	NA	NA	NA	NA	C	N	C	C	C	N	S	C	S	S	C	S	C	N	C	N	N	G	N	C	N	S	C	S	C	C	C	C	C	C	C	C	C	G	C	C	N	C	S
S2R_507051	C/A	2R	507051	+	NA	NA	NA	NA	NA	NA	M	C	C	A	C	C	C	A	C	M	C	C	C	M	C	A	C	C	M	C	C	C	C	C	C	C	M	C	C	A	M	C	A	A	M	C	N	C	C
S2R_507097	T/C	2R	507097	+	NA	NA	NA	NA	NA	NA	T	T	T	T	T	T	T	C	T	T	T	T	T	T	T	T	T	T	T	T	T	T	T	T	T	T	T	T	T	T	T	T	T	T	T	T	N	T	T
S2R_639409	C/A	2R	639409	+	NA	NA	NA	NA	NA	NA	C	C	C	A	M	C	C	N	C	C	C	C	C	C	M	N	A	C	C	C	C	M	M	N	N	C	C	M	C	C	M	C	A	C	M	C	N	C	M
S2R_658337	A/G	2R	658337	+	NA	NA	NA	NA	NA	NA	G	R	R	N	G	A	R	R	A	A	R	G	N	R	A	A	A	R	R	N	G	A	A	G	N	G	R	G	A	A	A	N	A	G	A	A	N	R	A
S2R_776652	G/A	2R	776652	+	NA	NA	NA	NA	NA	NA	G	G	G	G	G	N	G	G	G	G	A	R	G	G	G	G	G	R	G	G	G	G	G	G	G	G	N	N	N	G	G	N	G	R	G	N	G	G	G
S2R_776667	G/A	2R	776667	+	NA	NA	NA	NA	NA	NA	G	G	G	G	G	N	G	G	G	G	A	R	G	G	G	G	G	R	G	G	G	G	G	G	G	G	N	N	N	G	G	N	G	R	G	N	G	G	G
S2R_776679	G/A	2R	776679	+	NA	NA	NA	NA	NA	NA	G	G	G	G	G	N	G	G	G	G	A	R	G	G	G	G	G	R	G	G	G	G	G	G	G	G	N	N	N	G	G	N	G	R	G	N	G	G	G
S2R_776682	C/T	2R	776682	+	NA	NA	NA	NA	NA	NA	C	C	C	C	C	N	C	C	C	C	T	Y	C	C	C	C	C	C	C	C	C	C	C	C	C	C	N	N	N	C	C	N	C	Y	C	N	C	C	C
S2R_807747	G/A	2R	807747	+	NA	NA	NA	NA	NA	NA	G	R	G	G	G	G	G	R	G	G	G	G	G	G	G	R	G	G	R	A	R	G	G	R	G	G	G	G	R	G	G	G	R	G	G	G	G	G	G
S2R_807762	G/A	2R	807762	+	NA	NA	NA	NA	NA	NA	G	G	G	G	G	R	G	R	G	G	G	G	G	G	G	G	G	G	G	G	G	G	R	G	G	G	G	G	G	G	G	G	G	G	G	G	G	G	G
S2R_807777	G/A	2R	807777	+	NA	NA	NA	NA	NA	NA	G	G	G	G	G	G	G	G	G	G	G	R	G	G	G	G	G	G	G	G	G	G	G	G	G	G	G	G	G	G	G	R	G	G	G	G	G	G	G
S2R_807793	A/G	2R	807793	+	NA	NA	NA	NA	NA	NA	A	A	A	A	A	A	A	A	R	A	R	A	A	A	A	A	A	A	A	A	A	R	A	R	R	R	R	A	A	A	A	R	A	A	A	R	A	R	A
S2R_824887	C/T	2R	824887	+	NA	NA	NA	NA	NA	NA	C	T	Y	C	C	C	C	Y	Y	Y	C	N	Y	N	C	C	C	T	Y	C	C	Y	T	C	Y	C	C	C	Y	C	Y	C	T	T	Y	Y	N	C	C
S2R_824888	A/G	2R	824888	+	NA	NA	NA	NA	NA	NA	G	A	A	R	G	G	A	A	A	R	G	N	R	N	R	A	A	A	A	A	A	A	A	G	A	A	R	A	A	R	A	G	A	A	R	A	N	R	R
S2R_1034238	C/T	2R	1034238	+	NA	NA	NA	NA	NA	NA	T	C	C	C	C	C	C	C	Y	Y	Y	C	C	C	C	N	C	C	Y	C	T	C	Y	Y	C	Y	Y	C	T	C	C	C	C	C	C	C	Y	C	C
S2R_1040693	C/G	2R	1040693	+	NA	NA	NA	NA	NA	NA	C	S	S	S	C	C	C	S	C	S	S	C	C	C	C	C	C	C	C	S	C	C	C	C	S	C	C	C	C	S	S	S	C	S	S	S	C	S	S
S2R_1095698	G/A	2R	1095698	+	NA	NA	NA	NA	NA	NA	G	G	G	G	G	G	G	G	A	G	G	G	G	G	G	G	G	G	G	R	G	G	G	G	G	G	R	G	G	G	R	G	G	G	G	G	G	G	G
S2R_1095719	C/T	2R	1095719	+	NA	NA	NA	NA	NA	NA	C	C	C	C	C	C	C	C	T	C	C	C	C	C	C	C	C	C	C	Y	C	C	C	C	C	C	Y	C	C	C	Y	C	C	C	C	C	C	C	C
S2R_1095738	T/C	2R	1095738	+	NA	NA	NA	NA	NA	NA	T	T	T	T	T	T	T	T	Y	T	T	T	T	T	T	T	T	T	T	Y	Y	T	T	T	T	T	T	T	T	T	Y	T	T	T	T	T	T	T	T
S2R_1095743	C/T	2R	1095743	+	NA	NA	NA	NA	NA	NA	C	C	C	C	C	C	C	C	Y	C	C	C	C	C	C	C	C	C	C	Y	C	C	C	C	C	C	C	C	C	C	Y	C	C	C	C	C	C	C	C
S2R_1105464	G/C	2R	1105464	+	NA	NA	NA	NA	NA	NA	G	G	G	G	G	S	G	S	G	G	G	S	G	G	G	G	G	G	G	G	G	G	G	G	S	G	G	G	G	G	G	G	G	S	G	G	G	G	G
S2R_1105466	G/T	2R	1105466	+	NA	NA	NA	NA	NA	NA	G	G	G	G	G	K	G	K	G	G	G	K	G	G	G	G	G	G	G	G	G	G	G	G	K	G	G	G	G	G	G	G	G	K	G	G	G	G	G
S2R_1162514	A/G	2R	1162514	+	NA	NA	NA	NA	NA	NA	R	R	G	R	A	A	R	G	A	G	R	A	A	R	N	N	A	R	G	A	R	G	A	A	A	A	R	R	A	A	G	A	N	R	R	A	N	A	N
S2R_1243373	C/T	2R	1243373	+	NA	NA	NA	NA	NA	NA	C	C	C	C	C	C	Y	C	C	C	C	Y	C	C	C	C	T	C	C	C	T	C	C	C	C	C	C	C	C	N	Y	C	C	C	C	C	C	Y	C
S2R_1252331	T/C	2R	1252331	+	NA	NA	NA	NA	NA	NA	T	T	Y	Y	N	T	T	T	Y	Y	Y	T	T	C	T	T	N	T	Y	Y	T	T	Y	Y	T	Y	T	T	T	C	T	N	Y	Y	N	C	T	T	T
S2R_1252352	G/A	2R	1252352	+	NA	NA	NA	NA	NA	NA	G	G	R	R	N	G	G	G	R	R	R	G	G	G	G	G	N	G	R	R	G	G	R	R	G	R	G	G	G	A	G	N	R	R	N	A	G	G	G
S2R_1356582	C/A	2R	1356582	+	NA	NA	NA	NA	NA	NA	M	M	C	C	N	C	C	N	C	C	M	C	C	C	C	C	C	C	N	C	C	C	C	N	M	C	M	N	C	C	C	N	C	N	C	M	C	A	N
S2R_1596297	T/A	2R	1596297	+	NA	NA	NA	NA	NA	NA	T	T	T	T	T	T	N	T	T	T	T	T	T	W	T	T	N	N	T	T	T	A	T	T	T	T	W	T	T	T	T	N	T	T	T	T	T	T	W
S2R_1596298	C/A	2R	1596298	+	NA	NA	NA	NA	NA	NA	C	C	C	C	C	C	N	C	C	C	C	C	C	M	C	C	N	N	C	C	C	A	C	C	C	C	M	C	C	C	C	N	C	C	C	C	C	C	M
S2R_1734668	C/T	2R	1734668	+	NA	NA	NA	NA	NA	NA	C	N	C	N	C	C	C	C	C	T	C	C	C	C	C	C	C	C	Y	C	C	C	C	N	C	Y	C	C	C	C	C	C	C	C	C	C	C	C	C
S2R_1753482	G/C	2R	1753482	+	NA	NA	NA	NA	NA	NA	G	G	G	G	G	G	G	G	G	G	S	G	S	G	G	G	G	G	G	G	G	G	G	G	G	G	G	G	G	G	G	G	G	G	G	G	S	G	G
S2R_1825263	G/C	2R	1825263	+	NA	NA	NA	NA	NA	NA	G	S	G	G	C	N	G	G	S	S	G	G	G	G	G	N	G	G	N	G	C	S	G	G	G	G	G	G	G	G	G	G	G	N	G	G	N	N	N
S2R_1825275	T/C	2R	1825275	+	NA	NA	NA	NA	NA	NA	T	Y	T	T	C	N	T	T	Y	Y	T	T	T	T	T	N	T	T	N	T	C	Y	T	T	T	T	T	T	T	T	T	C	T	N	T	T	N	N	N
S2R_1834105	A/T	2R	1834105	+	NA	NA	NA	NA	NA	NA	W	W	A	W	A	A	A	A	A	T	A	T	W	A	A	T	A	A	A	A	W	A	A	W	A	W	A	A	A	A	W	A	A	W	W	A	A	A	T
S2R_1834107	G/A	2R	1834107	+	NA	NA	NA	NA	NA	NA	R	R	G	R	G	G	G	G	G	A	G	A	R	G	G	A	G	G	G	G	R	G	G	R	G	R	G	G	G	G	R	G	G	R	R	G	G	G	A
S2R_1834110	G/A	2R	1834110	+	NA	NA	NA	NA	NA	NA	R	R	G	R	G	G	G	G	G	A	G	A	R	G	G	A	G	G	G	G	R	G	G	R	G	R	G	G	G	G	R	G	G	R	R	G	G	G	A
S2R_1890285	C/G	2R	1890285	+	NA	NA	NA	NA	NA	NA	C	C	S	C	C	C	C	C	C	S	S	C	C	S	C	G	C	C	C	C	N	N	S	C	N	S	C	C	C	N	N	S	C	C	S	N	N	N	C
S2R_1962308	A/G	2R	1962308	+	NA	NA	NA	NA	NA	NA	A	A	A	A	A	A	A	A	A	A	R	N	N	G	A	A	A	R	A	A	A	A	A	R	A	A	A	A	A	A	A	A	G	A	R	A	G	A	A
S2R_2030665	C/G	2R	2030665	+	NA	NA	NA	NA	NA	NA	S	S	C	C	C	S	C	G	S	C	S	S	G	S	C	S	C	N	S	C	C	S	S	C	N	S	S	N	N	N	S	S	C	C	C	S	C	G	C
S2R_2030666	T/A	2R	2030666	+	NA	NA	NA	NA	NA	NA	W	W	T	T	T	W	T	A	W	T	W	W	A	W	T	W	T	N	W	T	T	W	W	T	N	W	W	N	N	N	W	W	T	T	T	W	T	A	T
S2R_2080188	G/C	2R	2080188	+	NA	NA	NA	NA	NA	NA	G	G	S	S	G	G	G	S	S	S	S	S	C	G	G	G	G	G	G	S	C	G	S	G	G	S	G	S	S	S	G	G	G	S	G	S	N	S	S
S2R_2121965	T/C	2R	2121965	+	NA	NA	NA	NA	NA	NA	T	T	Y	Y	T	C	T	Y	C	C	T	N	Y	C	C	T	T	T	C	C	Y	Y	C	Y	Y	C	Y	Y	Y	T	T	T	N	C	Y	Y	T	N	Y
S2R_2138337	G/C	2R	2138337	+	NA	NA	NA	NA	NA	NA	N	G	S	S	G	N	S	G	G	G	G	S	S	N	N	S	N	G	G	G	G	G	G	S	G	G	G	N	G	G	G	G	G	G	S	G	G	G	G
S2R_2138349	G/A	2R	2138349	+	NA	NA	NA	NA	NA	NA	N	G	R	R	G	N	R	G	G	G	G	R	R	N	N	R	N	G	G	G	G	G	G	R	G	G	G	N	G	G	G	G	G	G	R	G	G	G	G
S2R_2138352	G/C	2R	2138352	+	NA	NA	NA	NA	NA	NA	N	S	S	S	G	N	S	G	G	G	S	S	S	N	N	S	N	G	G	G	C	G	G	S	G	G	S	N	G	G	G	S	G	G	S	G	G	S	G
S2R_2138360	G/C	2R	2138360	+	NA	NA	NA	NA	NA	NA	N	G	S	S	G	N	S	G	G	G	G	S	S	N	N	S	N	G	G	G	G	G	G	S	G	G	G	N	G	G	G	G	G	G	S	G	G	G	G
S2R_2183874	A/C	2R	2183874	+	NA	NA	NA	NA	NA	NA	M	M	M	M	A	A	M	A	A	A	A	M	A	A	A	N	A	A	A	A	A	A	M	A	M	A	N	M	N	A	M	M	A	A	M	M	A	A	A
S2R_2183877	G/A	2R	2183877	+	NA	NA	NA	NA	NA	NA	R	R	R	R	G	G	R	G	G	G	G	R	G	G	G	N	G	G	G	G	G	G	R	G	R	G	N	R	N	G	R	R	G	G	R	R	G	G	G
S2R_2433893	G/A	2R	2433893	+	NA	NA	NA	NA	NA	NA	G	G	G	G	G	G	R	G	G	G	A	G	G	N	N	G	G	G	G	G	G	G	G	G	G	G	G	N	G	G	G	R	G	R	R	G	G	G	A
S2R_2478647	A/G	2R	2478647	+	NA	NA	NA	NA	NA	NA	R	A	R	G	R	N	A	A	A	R	A	N	R	G	A	A	R	R	A	A	A	R	A	R	A	A	A	R	A	G	A	A	A	R	R	R	G	G	G
S2R_2497371	A/C	2R	2497371	+	NA	NA	NA	NA	NA	NA	A	A	A	M	A	N	M	A	M	A	A	C	A	M	A	N	M	A	A	M	C	A	A	A	N	M	A	A	C	A	A	M	N	A	A	A	N	A	M
S2R_2497402	C/A	2R	2497402	+	NA	NA	NA	NA	NA	NA	C	C	C	M	C	N	M	C	M	C	C	A	C	M	C	N	M	C	C	M	A	C	C	C	N	M	C	C	A	C	C	M	N	C	C	C	N	C	M
S2R_2534934	C/G	2R	2534934	+	NA	NA	NA	NA	NA	NA	S	S	S	C	C	C	C	C	C	C	C	S	C	C	C	C	C	S	C	S	C	C	S	S	C	C	C	C	C	C	S	C	C	C	C	C	C	S	S
S2R_2534956	C/G	2R	2534956	+	NA	NA	NA	NA	NA	NA	C	S	C	C	C	C	C	C	S	C	C	S	C	C	C	C	C	S	C	C	C	C	S	S	C	S	C	C	C	C	C	C	C	C	C	C	C	S	S
S2R_2622436	C/A	2R	2622436	+	NA	NA	NA	NA	NA	NA	A	A	M	A	A	C	M	A	M	M	M	N	C	C	C	N	N	C	A	M	C	M	M	C	C	C	M	C	C	C	C	A	N	C	C	C	C	C	C
S2R_2676664	C/T	2R	2676664	+	NA	NA	NA	NA	NA	NA	Y	C	C	C	C	C	C	Y	C	C	C	C	C	C	Y	N	Y	C	Y	C	C	C	C	C	Y	Y	C	C	C	C	C	T	C	Y	C	Y	C	C	Y
S2R_2676672	C/T	2R	2676672	+	NA	NA	NA	NA	NA	NA	Y	C	C	C	C	C	C	Y	C	C	C	C	C	C	Y	N	Y	C	Y	C	C	C	C	C	Y	Y	C	C	C	C	C	T	C	Y	C	Y	C	C	Y
S2R_2676711	A/C	2R	2676711	+	NA	NA	NA	NA	NA	NA	M	A	A	A	A	A	A	M	A	A	A	A	A	A	M	N	M	A	M	A	A	A	A	A	M	M	A	A	A	A	A	C	C	M	A	M	A	A	M
S2R_2676713	C/G	2R	2676713	+	NA	NA	NA	NA	NA	NA	S	C	C	C	C	C	C	S	C	C	C	C	C	C	S	N	S	C	S	C	C	C	C	C	S	S	C	C	C	C	C	G	C	S	C	S	C	C	S
S2R_2706651	G/T	2R	2706651	+	NA	NA	NA	NA	NA	NA	G	G	G	K	G	K	G	G	G	G	G	G	G	K	K	K	G	G	G	G	G	G	G	K	G	G	G	G	G	G	G	G	G	K	G	G	G	G	K
S2R_2813857	C/T	2R	2813857	+	NA	NA	NA	NA	NA	NA	C	C	C	C	C	C	C	C	Y	C	C	Y	C	C	N	C	C	C	N	T	Y	C	N	N	C	C	N	C	C	C	C	C	C	C	C	C	C	C	C
S2R_2841153	C/T	2R	2841153	+	NA	NA	NA	NA	NA	NA	Y	C	C	C	C	C	C	C	C	C	C	C	C	C	C	C	C	C	Y	C	C	C	Y	C	C	C	Y	C	C	Y	C	Y	C	C	C	C	C	C	C
S2R_2841179	G/A	2R	2841179	+	NA	NA	NA	NA	NA	NA	G	G	G	G	R	G	R	G	G	G	G	G	G	G	R	R	G	G	G	G	G	G	G	G	G	R	G	G	G	G	R	G	G	G	G	G	G	G	R
S2R_2841189	G/A	2R	2841189	+	NA	NA	NA	NA	NA	NA	R	G	G	G	G	G	G	G	G	G	G	G	G	G	G	G	G	N	R	G	G	G	R	R	G	G	R	N	G	R	G	R	G	G	G	G	G	G	N
S2R_2841190	G/A	2R	2841190	+	NA	NA	NA	NA	NA	NA	G	G	G	G	R	G	R	G	G	G	G	G	G	G	R	R	G	G	R	G	G	G	G	G	G	R	G	G	G	G	R	G	G	G	G	G	G	G	R
S2R_2841209	G/A	2R	2841209	+	NA	NA	NA	NA	NA	NA	R	G	G	G	N	G	N	G	G	G	G	G	G	G	G	G	G	G	N	G	G	G	R	G	G	G	G	G	G	R	G	G	G	G	G	R	G	G	G
S2R_3077681	T/C	2R	3077681	+	NA	NA	NA	NA	NA	NA	Y	T	T	T	N	T	N	Y	C	T	T	Y	T	T	T	T	N	T	T	T	Y	T	T	Y	T	T	Y	T	T	T	Y	T	T	T	C	T	T	T	Y
S2R_3095808	G/A	2R	3095808	+	NA	NA	NA	NA	NA	NA	A	G	G	G	A	G	G	G	R	G	G	G	G	G	N	N	G	G	G	R	G	G	N	G	G	G	G	N	G	R	G	G	R	R	G	R	G	G	G
S2R_3123868	C/G	2R	3123868	+	NA	NA	NA	NA	NA	NA	C	C	C	C	C	S	C	C	C	C	C	S	C	C	C	C	C	C	C	C	C	C	G	C	C	C	C	C	C	C	C	S	C	C	C	C	C	C	C
S2R_3123899	C/G	2R	3123899	+	NA	NA	NA	NA	NA	NA	C	C	C	C	C	C	C	C	S	C	S	C	S	C	C	C	C	S	C	C	C	S	C	C	C	C	C	C	C	C	C	C	C	C	C	C	C	C	C
S2R_3312880	G/A	2R	3312880	+	NA	NA	NA	NA	NA	NA	G	G	G	G	G	G	R	G	G	G	G	G	G	G	G	N	G	G	G	G	N	G	N	G	A	N	G	G	G	A	G	G	G	G	G	G	N	G	G
S2R_3328769	C/A	2R	3328769	+	NA	NA	NA	NA	NA	NA	C	C	C	C	C	C	C	C	C	M	M	C	C	M	C	C	C	C	M	C	N	C	C	C	C	C	C	M	C	N	M	C	M	C	C	C	N	N	C
S2R_3346470	C/T	2R	3346470	+	NA	NA	NA	NA	NA	NA	Y	C	Y	C	C	C	C	C	Y	C	C	C	C	C	C	Y	C	C	C	C	C	Y	C	Y	C	C	C	C	Y	Y	Y	Y	Y	C	Y	C	C	Y	Y
S2R_3382543	C/T	2R	3382543	+	NA	NA	NA	NA	NA	NA	Y	C	Y	C	Y	T	T	C	C	Y	C	T	T	T	C	Y	C	T	Y	C	T	T	C	N	C	C	C	C	C	Y	C	C	Y	Y	C	T	C	C	Y
S2R_3443375	C/T	2R	3443375	+	NA	NA	NA	NA	NA	NA	C	N	Y	C	C	C	C	N	C	C	C	C	C	Y	Y	C	C	C	C	C	N	C	N	Y	C	C	C	N	C	C	C	C	C	C	C	C	C	Y	C
S2R_3452969	T/G	2R	3452969	+	NA	NA	NA	NA	NA	NA	K	K	T	T	T	K	T	K	T	K	T	T	K	K	K	T	K	T	K	T	T	T	T	T	T	T	T	K	K	T	K	T	T	T	K	K	T	K	T
S2R_3457527	G/T	2R	3457527	+	NA	NA	NA	NA	NA	NA	G	K	K	G	G	G	K	G	K	G	G	G	G	K	G	K	K	K	G	G	G	G	K	G	G	G	G	K	G	K	K	G	G	G	G	G	T	K	G
S2R_3463670	C/A	2R	3463670	+	NA	NA	NA	NA	NA	NA	C	M	M	M	M	C	C	C	C	C	C	C	C	C	N	C	N	N	C	M	C	C	C	N	C	C	C	C	C	C	C	N	N	N	M	A	N	C	C
S2R_3463697	G/A	2R	3463697	+	NA	NA	NA	NA	NA	NA	G	R	R	R	R	G	G	G	G	G	G	G	G	G	N	G	N	N	G	R	G	G	G	N	G	G	G	G	G	G	G	N	N	N	R	A	N	G	G
S2R_3555237	T/A	2R	3555237	+	NA	NA	NA	NA	NA	NA	T	W	W	T	T	T	T	T	T	T	T	T	T	T	W	T	W	T	T	T	T	W	W	T	T	T	W	T	T	T	W	T	T	T	T	W	W	T	T
S2R_3555252	A/G	2R	3555252	+	NA	NA	NA	NA	NA	NA	A	R	A	A	A	A	A	A	A	A	A	A	A	A	R	A	R	A	A	A	A	A	R	A	A	A	A	A	A	A	R	A	A	A	A	R	A	A	A
S2R_3555270	G/T	2R	3555270	+	NA	NA	NA	NA	NA	NA	K	K	G	G	K	K	G	T	G	G	K	G	K	G	K	K	K	K	K	G	G	G	G	G	K	G	K	G	K	G	G	G	G	G	G	G	G	G	G
S2R_3555279	C/T	2R	3555279	+	NA	NA	NA	NA	NA	NA	C	C	C	C	Y	C	C	C	C	Y	Y	C	C	C	Y	C	C	C	Y	C	C	C	C	C	C	C	C	C	C	C	C	C	C	C	C	C	Y	C	C
S2R_3555288	G/T	2R	3555288	+	NA	NA	NA	NA	NA	NA	G	K	K	G	G	G	G	G	G	G	G	G	G	G	K	G	K	G	G	G	G	K	K	G	G	G	K	G	G	G	K	G	G	G	G	K	K	G	G
S2R_3555292	C/G	2R	3555292	+	NA	NA	NA	NA	NA	NA	S	C	C	C	C	C	C	C	S	C	S	S	C	S	C	C	S	S	C	S	C	S	C	S	C	C	S	C	S	C	C	C	S	C	S	C	C	C	C
S2R_3561373	T/C	2R	3561373	+	NA	NA	NA	NA	NA	NA	C	T	C	N	Y	T	T	C	T	Y	Y	C	C	Y	Y	T	T	Y	T	T	N	Y	Y	C	Y	Y	Y	T	N	Y	T	Y	T	C	Y	T	C	Y	Y
S2R_3638529	A/G	2R	3638529	+	NA	NA	NA	NA	NA	NA	A	A	R	A	N	N	G	A	G	R	A	N	A	A	A	R	A	R	N	A	N	R	A	N	A	G	R	N	A	R	A	R	A	R	R	A	N	R	R
S2R_3641496	C/G	2R	3641496	+	NA	NA	NA	NA	NA	NA	N	S	C	S	C	C	C	C	S	S	S	N	C	C	C	N	C	C	C	S	N	C	C	N	C	S	N	N	C	C	C	C	C	C	C	G	N	C	C
S2R_3641501	C/T	2R	3641501	+	NA	NA	NA	NA	NA	NA	N	C	C	C	T	C	Y	Y	Y	Y	Y	N	T	T	T	N	T	C	T	C	N	C	C	N	C	Y	N	N	Y	T	Y	T	C	T	Y	C	N	C	C
S2R_3676422	G/C	2R	3676422	+	NA	NA	NA	NA	NA	NA	S	G	G	G	N	N	G	G	G	S	G	S	G	N	G	G	G	S	C	G	G	G	S	G	G	G	G	G	G	S	G	S	G	G	G	G	G	G	N
S2R_3676425	G/T	2R	3676425	+	NA	NA	NA	NA	NA	NA	K	G	G	G	N	N	G	G	G	K	G	K	G	N	G	G	G	K	T	G	G	G	K	G	G	G	G	G	G	K	G	K	G	G	G	G	G	G	N
S2R_3714801	C/T	2R	3714801	+	NA	NA	NA	NA	NA	NA	C	C	C	C	C	Y	C	Y	C	C	C	C	C	C	C	C	C	C	C	C	C	Y	Y	Y	C	Y	Y	C	C	C	C	C	C	C	C	C	C	C	Y
S2R_3714804	G/A	2R	3714804	+	NA	NA	NA	NA	NA	NA	G	G	G	G	G	G	R	G	G	R	G	R	G	G	R	R	R	G	G	G	R	G	G	R	R	G	R	R	R	G	R	R	G	G	G	R	G	G	G
S2R_3714813	C/G	2R	3714813	+	NA	NA	NA	NA	NA	NA	C	C	C	C	C	C	S	C	C	S	C	S	C	C	S	S	S	C	C	C	S	C	C	S	S	C	S	S	S	C	S	S	C	C	C	S	C	C	C
S2R_3714814	T/C	2R	3714814	+	NA	NA	NA	NA	NA	NA	T	T	T	T	T	T	Y	T	T	Y	T	Y	T	T	Y	Y	Y	T	T	T	Y	T	T	Y	Y	T	Y	Y	Y	T	Y	Y	T	T	T	Y	T	T	T
S2R_3714817	A/T	2R	3714817	+	NA	NA	NA	NA	NA	NA	W	W	A	A	W	A	A	A	A	A	W	A	W	A	A	A	W	A	W	A	A	A	A	A	W	W	A	A	A	A	A	A	W	A	A	A	W	A	A
S2R_3714827	A/C	2R	3714827	+	NA	NA	NA	NA	NA	NA	A	A	A	A	A	A	M	A	A	M	A	M	A	A	M	M	M	A	A	A	M	A	A	M	M	A	M	M	M	A	M	M	A	A	A	M	A	A	A
S2R_3714856	A/G	2R	3714856	+	NA	NA	NA	NA	NA	NA	A	A	A	R	A	A	A	R	R	R	A	A	A	R	R	A	A	A	A	R	R	A	R	R	A	R	R	A	R	A	A	A	R	A	R	A	A	R	R
S2R_3714881	C/T	2R	3714881	+	NA	NA	NA	NA	NA	NA	C	C	C	C	C	C	C	Y	C	C	C	C	C	Y	C	C	C	C	C	C	C	Y	C	C	C	C	C	C	C	Y	C	C	C	C	C	C	C	C	C
S2R_3714884	A/G	2R	3714884	+	NA	NA	NA	NA	NA	NA	A	A	A	R	A	A	A	R	R	R	A	A	A	R	R	A	A	A	A	R	R	A	R	R	A	R	R	A	R	A	A	A	R	A	R	A	A	R	R
S2R_3714899	T/G	2R	3714899	+	NA	NA	NA	NA	NA	NA	T	T	T	T	T	T	T	T	K	K	T	T	T	T	K	T	T	T	T	K	K	T	T	T	T	T	K	T	K	T	T	T	K	T	K	T	T	K	T
S2R_3881626	A/C	2R	3881626	+	NA	NA	NA	NA	NA	NA	A	A	A	A	A	A	M	A	A	M	A	C	M	A	A	M	N	A	A	A	A	A	A	M	C	A	A	A	A	A	A	A	C	M	M	N	N	A	A
S2R_3971844	A/C	2R	3971844	+	NA	NA	NA	NA	NA	NA	A	A	M	C	A	M	M	A	A	A	M	A	M	A	A	A	A	M	A	C	A	A	A	A	A	M	A	M	A	A	A	C	A	A	A	M	A	A	A
S2R_4012848	G/A	2R	4012848	+	NA	NA	NA	NA	NA	NA	G	G	G	G	G	N	G	G	G	R	G	G	G	G	N	G	G	N	G	G	G	G	G	G	G	G	G	N	R	G	G	G	G	R	G	A	G	G	G
S2R_4043531	G/A	2R	4043531	+	NA	NA	NA	NA	NA	NA	G	G	G	R	G	A	G	G	G	G	G	R	G	G	G	N	G	R	G	R	G	R	R	G	G	G	R	R	R	G	R	G	R	G	G	G	G	G	G
S2R_4072809	G/A	2R	4072809	+	NA	NA	NA	NA	NA	NA	G	G	G	G	A	N	R	G	R	G	G	G	G	G	R	G	G	G	G	G	G	G	G	N	G	G	G	G	N	G	G	G	N	G	N	G	G	G	G
S2R_4072815	C/G	2R	4072815	+	NA	NA	NA	NA	NA	NA	G	C	C	G	G	N	S	S	S	S	C	S	C	S	S	S	C	C	C	S	S	C	C	N	G	S	C	C	N	C	C	C	N	S	N	S	C	C	C
S2R_4122662	A/G	2R	4122662	+	NA	NA	NA	NA	NA	NA	G	A	A	A	A	A	R	G	A	A	R	A	G	A	A	A	G	A	A	R	A	R	A	A	R	R	A	A	R	A	A	G	R	R	A	A	R	R	A
S2R_4160375	A/C	2R	4160375	+	NA	NA	NA	NA	NA	NA	A	A	A	A	A	A	A	A	A	A	A	A	M	A	M	N	A	M	A	A	M	A	A	A	A	A	A	A	A	A	M	A	A	M	A	A	A	A	A
S2R_4160378	T/A	2R	4160378	+	NA	NA	NA	NA	NA	NA	T	T	T	T	T	T	T	T	T	T	T	T	W	T	W	N	T	W	T	T	W	T	T	T	T	T	T	T	T	T	W	T	T	W	T	T	T	T	T
S2R_4160379	T/G	2R	4160379	+	NA	NA	NA	NA	NA	NA	T	T	T	T	T	T	T	T	T	T	T	T	K	T	K	N	T	K	T	T	T	T	T	T	T	T	T	T	T	T	K	T	T	K	T	T	T	T	T
S2R_4283047	G/A	2R	4283047	+	NA	NA	NA	NA	NA	NA	G	G	G	G	R	G	G	A	A	R	G	G	G	G	G	G	N	G	R	G	N	G	R	A	N	G	G	N	N	R	N	R	N	R	G	G	R	N	G
S2R_4332484	T/C	2R	4332484	+	NA	NA	NA	NA	NA	NA	Y	T	Y	C	Y	C	T	T	Y	T	T	C	C	T	Y	N	T	N	Y	T	C	Y	C	T	Y	C	Y	T	N	T	T	T	T	T	Y	Y	N	T	C
S2R_4392163	C/T	2R	4392163	+	NA	NA	NA	NA	NA	NA	C	T	Y	Y	Y	C	C	C	C	C	C	Y	C	C	C	C	C	Y	C	Y	C	C	Y	C	C	C	C	C	Y	C	C	Y	C	C	C	C	C	C	C
S2R_4392190	G/A	2R	4392190	+	NA	NA	NA	NA	NA	NA	R	G	G	G	R	G	R	G	G	G	R	R	G	G	G	G	R	G	G	G	R	G	G	G	G	G	G	G	G	G	G	G	G	G	G	R	G	G	G
S2R_4392191	G/A	2R	4392191	+	NA	NA	NA	NA	NA	NA	R	G	G	G	R	R	R	G	G	G	R	R	G	G	G	G	R	R	G	N	A	G	R	R	G	G	R	G	G	G	G	G	G	R	G	R	R	G	G
S2R_4396767	T/C	2R	4396767	+	NA	NA	NA	NA	NA	NA	T	T	T	T	T	T	T	Y	T	T	T	T	N	T	Y	T	T	T	T	T	N	T	Y	T	T	T	T	T	T	T	T	T	T	T	T	T	N	T	Y
S2R_4462250	C/G	2R	4462250	+	NA	NA	NA	NA	NA	NA	C	S	C	C	C	C	C	C	S	C	C	S	C	C	C	C	G	C	C	C	C	C	C	S	C	C	C	C	S	N	S	S	C	C	C	S	C	S	C
S2R_4517212	C/G	2R	4517212	+	NA	NA	NA	NA	NA	NA	C	C	S	S	C	C	C	S	C	C	S	C	C	S	C	C	C	C	S	S	G	C	S	C	S	C	S	N	C	S	C	C	C	C	C	S	C	C	C
S2R_4517215	C/G	2R	4517215	+	NA	NA	NA	NA	NA	NA	C	C	S	S	C	C	C	S	C	C	S	C	C	S	C	C	C	C	S	S	G	C	S	C	S	C	S	N	C	S	C	C	C	C	C	S	C	C	C
S2R_4570904	C/T	2R	4570904	+	NA	NA	NA	NA	NA	NA	C	Y	C	C	C	C	Y	C	C	C	Y	C	C	C	C	Y	C	C	C	C	Y	C	C	C	C	C	C	C	C	C	C	C	C	C	C	C	C	C	C
S2R_4570934	A/C	2R	4570934	+	NA	NA	NA	NA	NA	NA	A	M	A	A	A	A	M	A	A	A	M	A	A	A	A	M	A	A	A	A	M	A	A	A	A	A	A	A	A	A	A	A	A	A	A	A	A	A	A
S2R_4580055	G/A	2R	4580055	+	NA	NA	NA	NA	NA	NA	G	G	G	G	G	N	G	G	R	G	A	G	G	R	G	R	G	G	G	G	G	G	G	G	G	A	R	G	G	R	G	G	G	G	G	A	N	G	G
S2R_4580059	C/T	2R	4580059	+	NA	NA	NA	NA	NA	NA	C	C	C	C	C	N	Y	Y	C	Y	C	Y	Y	C	Y	C	C	C	C	C	C	C	C	T	C	C	C	C	C	Y	C	C	C	Y	Y	C	N	C	C
S2R_4680322	C/T	2R	4680322	+	NA	NA	NA	NA	NA	NA	T	N	Y	N	C	C	C	Y	C	Y	T	C	C	C	C	C	Y	C	T	C	C	C	Y	N	C	T	T	Y	C	Y	Y	C	C	C	C	C	N	T	C
S2R_4680375	G/C	2R	4680375	+	NA	NA	NA	NA	NA	NA	G	N	S	N	G	C	G	S	G	G	G	G	C	C	G	G	S	C	G	C	G	C	G	N	C	G	G	S	C	S	G	C	G	C	S	C	N	G	G
S2R_4680376	G/A	2R	4680376	+	NA	NA	NA	NA	NA	NA	G	N	G	N	G	G	G	G	G	G	G	A	G	G	A	G	G	G	G	G	G	G	G	N	G	G	G	G	G	G	R	G	G	G	R	G	N	G	G
S2R_4766765	C/T	2R	4766765	+	NA	NA	NA	NA	NA	NA	Y	C	C	C	N	N	C	C	C	C	C	C	C	Y	C	N	C	C	C	C	C	C	C	Y	C	C	C	C	C	C	C	C	Y	N	C	Y	C	N	C
S2R_4826630	T/G	2R	4826630	+	NA	NA	NA	NA	NA	NA	T	T	T	T	T	T	K	T	T	T	T	K	T	T	T	T	T	T	T	T	T	T	T	T	T	T	T	T	T	T	T	T	T	T	T	T	T	T	T
S2R_4826651	G/T	2R	4826651	+	NA	NA	NA	NA	NA	NA	T	G	T	K	T	N	T	G	T	T	G	T	N	G	K	N	G	N	N	T	G	T	G	T	T	K	G	N	T	G	N	T	N	N	N	G	N	G	K
S2R_4974317	G/T	2R	4974317	+	NA	NA	NA	NA	NA	NA	G	T	G	G	T	N	G	G	T	T	T	K	T	G	K	K	K	K	G	T	K	K	G	G	N	G	G	T	N	T	K	G	T	K	G	K	G	K	G
S2R_4974334	A/G	2R	4974334	+	NA	NA	NA	NA	NA	NA	A	G	A	A	G	N	A	A	G	G	G	R	G	A	R	R	R	R	A	G	R	R	A	A	N	A	A	G	N	G	R	A	G	R	A	R	A	R	A
S2R_5140386	G/C	2R	5140386	+	NA	NA	NA	NA	NA	NA	G	G	G	G	G	G	G	G	G	G	G	G	G	G	G	G	G	G	G	G	G	G	G	G	G	G	G	G	G	G	G	S	G	G	G	G	S	S	G
S2R_5237135	A/G	2R	5237135	+	NA	NA	NA	NA	NA	NA	G	A	A	A	A	A	R	A	R	A	A	A	A	A	A	A	A	A	A	A	N	A	A	A	A	R	R	A	A	A	R	A	A	A	R	R	A	A	A
S2R_5237144	T/C	2R	5237144	+	NA	NA	NA	NA	NA	NA	C	T	T	T	T	T	Y	T	Y	T	T	T	T	T	T	T	T	T	T	T	N	T	T	T	T	Y	Y	T	T	T	Y	T	T	T	Y	Y	T	T	T
S2R_5237146	A/G	2R	5237146	+	NA	NA	NA	NA	NA	NA	G	A	A	A	A	A	R	A	R	A	A	A	A	A	A	A	A	A	A	A	N	A	A	A	A	R	R	A	A	A	R	A	A	A	R	R	A	A	A
S2R_5251418	C/G	2R	5251418	+	NA	NA	NA	NA	NA	NA	C	C	C	S	C	N	C	C	C	C	C	C	C	C	C	C	C	C	C	C	C	S	C	N	C	C	C	C	C	C	N	S	N	C	N	C	N	S	C
S2R_5283125	G/C	2R	5283125	+	NA	NA	NA	NA	NA	NA	G	S	G	G	G	G	S	G	G	G	S	G	S	G	G	G	G	G	G	G	G	G	G	G	G	G	G	G	G	G	G	G	G	G	G	G	G	S	S
S2R_5283147	T/C	2R	5283147	+	NA	NA	NA	NA	NA	NA	Y	T	T	T	T	T	T	T	T	T	T	T	T	Y	T	T	T	T	T	Y	T	T	Y	T	T	T	T	T	T	T	Y	C	T	T	T	Y	T	T	T
S2R_5301077	T/A	2R	5301077	+	NA	NA	NA	NA	NA	NA	T	T	T	N	N	N	T	T	W	T	T	W	T	T	W	T	T	T	T	W	T	N	T	T	T	T	N	T	T	T	W	T	T	T	W	T	T	T	W
S2R_5301078	A/T	2R	5301078	+	NA	NA	NA	NA	NA	NA	A	A	A	N	N	N	W	A	W	A	A	A	A	N	W	A	A	A	W	A	A	N	A	A	A	A	N	A	W	A	W	A	A	A	A	A	A	A	W
S2R_5348436	C/T	2R	5348436	+	NA	NA	NA	NA	NA	NA	Y	C	C	C	C	Y	C	C	Y	Y	C	Y	C	C	C	C	C	Y	C	C	C	C	C	C	C	C	C	Y	C	C	C	C	C	C	C	Y	C	C	Y
S2R_5360202	A/G	2R	5360202	+	NA	NA	NA	NA	NA	NA	R	N	G	R	R	G	A	A	R	A	G	A	R	R	R	N	R	R	G	G	R	N	A	R	G	R	N	N	G	G	A	A	A	G	R	G	G	G	A
S2R_5360218	G/A	2R	5360218	+	NA	NA	NA	NA	NA	NA	R	N	G	G	G	G	G	G	R	R	G	G	G	R	R	N	R	G	G	G	G	N	R	G	G	G	N	N	G	G	R	G	R	G	G	G	G	G	G
S2R_5360262	C/G	2R	5360262	+	NA	NA	NA	NA	NA	NA	C	C	C	C	C	C	C	C	C	C	S	S	C	C	C	C	C	C	C	C	C	C	C	C	C	N	C	C	C	C	C	C	C	S	S	G	C	C	C
S2R_5396768	T/C	2R	5396768	+	NA	NA	NA	NA	NA	NA	T	T	Y	Y	T	T	T	T	T	T	T	T	Y	T	T	T	C	Y	T	T	T	Y	T	T	T	T	T	T	T	T	T	T	Y	Y	T	T	T	Y	T
S2R_5397806	C/A	2R	5397806	+	NA	NA	NA	NA	NA	NA	C	C	C	M	C	C	C	C	C	M	C	M	C	M	C	C	C	C	C	C	M	M	M	C	C	C	C	C	C	C	C	C	C	C	C	C	C	C	C
S2R_5458842	A/G	2R	5458842	+	NA	NA	NA	NA	NA	NA	N	R	R	A	A	G	A	R	A	A	N	N	N	R	R	G	G	R	G	R	R	A	A	A	N	R	R	A	A	A	A	G	A	R	R	R	R	G	R
S2R_5458863	C/T	2R	5458863	+	NA	NA	NA	NA	NA	NA	N	Y	Y	C	C	T	C	Y	C	C	N	N	N	Y	Y	T	C	Y	T	Y	Y	C	C	C	N	Y	Y	C	C	C	C	T	C	Y	Y	Y	Y	T	Y
S2R_5499789	T/A	2R	5499789	+	NA	NA	NA	NA	NA	NA	T	T	T	T	T	T	T	T	N	W	T	A	N	T	W	T	A	W	T	W	N	N	T	T	T	T	N	T	N	A	T	T	T	W	W	T	T	T	T
S2R_5499807	G/A	2R	5499807	+	NA	NA	NA	NA	NA	NA	G	A	R	A	G	G	A	G	N	R	A	G	N	A	R	G	G	R	R	G	N	N	G	R	G	R	N	R	N	G	R	R	A	R	R	A	A	R	G
S2R_5499833	G/C	2R	5499833	+	NA	NA	NA	NA	NA	NA	G	G	G	G	G	C	G	G	N	G	G	G	N	G	G	G	G	G	G	G	N	N	G	G	G	G	N	G	N	G	G	G	G	S	G	G	G	G	G
S2R_5578980	T/A	2R	5578980	+	NA	NA	NA	NA	NA	NA	N	W	T	T	T	T	N	T	T	N	W	T	W	T	A	T	T	T	W	T	T	T	T	T	T	N	N	T	T	N	N	T	W	N	T	N	T	T	W
S2R_5578992	C/A	2R	5578992	+	NA	NA	NA	NA	NA	NA	N	C	C	C	C	N	N	C	C	N	C	C	C	M	C	C	C	C	M	M	A	C	C	A	C	N	N	M	C	N	N	C	C	N	C	N	C	C	M
S2R_5579004	G/C	2R	5579004	+	NA	NA	NA	NA	NA	NA	N	S	G	G	G	G	N	G	G	N	G	S	G	S	G	G	G	S	S	S	C	G	G	C	G	N	N	S	G	N	N	G	G	N	G	N	G	C	S
S2R_5579005	T/G	2R	5579005	+	NA	NA	NA	NA	NA	NA	N	G	T	T	T	G	N	T	T	N	K	K	K	K	G	T	T	K	K	K	G	T	T	G	T	N	N	K	T	N	N	T	K	N	T	N	T	G	G
S2R_5579019	A/G	2R	5579019	+	NA	NA	NA	NA	NA	NA	N	R	A	A	A	A	N	A	A	N	R	A	R	A	G	A	A	A	R	A	A	A	A	A	A	N	N	A	A	N	N	A	R	N	A	N	A	A	R
S2R_5585581	G/T	2R	5585581	+	NA	NA	NA	NA	NA	NA	G	G	G	G	G	G	N	G	G	N	G	G	G	G	G	N	G	G	G	G	G	G	K	G	N	N	G	G	G	G	G	G	G	G	G	N	G	G	G
S2R_5592922	G/A	2R	5592922	+	NA	NA	NA	NA	NA	NA	R	G	G	R	G	G	R	G	G	R	G	G	G	R	R	G	R	G	G	G	G	R	G	G	G	G	G	G	G	R	G	R	G	G	G	R	G	G	R
S2R_5592924	G/A	2R	5592924	+	NA	NA	NA	NA	NA	NA	G	G	G	G	R	R	G	G	G	G	G	G	R	R	R	G	G	R	G	G	G	R	R	G	R	R	G	G	G	G	G	G	G	R	R	R	G	G	G
S2R_5592925	C/T	2R	5592925	+	NA	NA	NA	NA	NA	NA	C	C	C	C	Y	Y	C	C	C	C	C	C	Y	Y	Y	C	C	Y	C	C	C	Y	Y	C	Y	Y	C	C	C	C	C	C	C	Y	Y	Y	C	C	C
S2R_5592964	C/A	2R	5592964	+	NA	NA	NA	NA	NA	NA	C	C	C	C	M	M	C	C	C	C	C	C	M	M	M	C	C	M	C	C	C	M	M	C	M	M	C	C	C	C	C	C	C	M	M	M	C	C	C
S2R_5708150	G/C	2R	5708150	+	NA	NA	NA	NA	NA	NA	G	S	G	G	G	G	S	S	G	G	G	G	G	S	G	G	S	G	G	G	S	G	G	G	G	G	G	G	G	G	G	G	G	G	G	G	N	G	G
S2R_5772313	G/T	2R	5772313	+	NA	NA	NA	NA	NA	NA	G	G	K	G	G	K	K	N	K	K	G	G	T	G	K	T	G	K	G	N	G	G	G	G	N	K	K	T	G	N	G	G	T	K	K	K	N	N	T
S2R_5842461	C/T	2R	5842461	+	NA	NA	NA	NA	NA	NA	C	C	C	C	C	C	C	C	C	C	C	C	C	C	C	Y	C	C	C	C	N	C	C	C	T	C	C	Y	C	C	C	C	C	C	C	C	C	C	C
S2R_5842473	C/G	2R	5842473	+	NA	NA	NA	NA	NA	NA	S	G	C	G	G	C	C	S	C	S	G	S	C	G	G	S	S	S	N	C	N	C	G	G	N	C	S	G	G	G	S	C	G	N	C	S	C	G	S
S2R_5842491	A/G	2R	5842491	+	NA	NA	NA	NA	NA	NA	A	A	A	A	A	A	A	A	A	A	A	A	G	A	A	A	A	A	N	R	N	A	A	A	N	A	A	A	A	A	A	A	A	N	R	R	G	A	A
S2R_5842497	C/T	2R	5842497	+	NA	NA	NA	NA	NA	NA	C	C	C	C	C	C	C	C	C	C	C	C	Y	C	C	C	C	C	N	C	N	C	C	C	N	C	C	C	C	C	C	C	C	N	Y	Y	T	C	C
S2R_5845160	G/C	2R	5845160	+	NA	NA	NA	NA	NA	NA	G	C	S	S	G	C	G	C	S	G	G	S	G	S	S	G	G	G	S	N	C	G	G	S	G	S	G	G	S	G	G	G	C	G	G	G	N	G	G
S2R_5845166	G/A	2R	5845166	+	NA	NA	NA	NA	NA	NA	G	A	R	R	G	A	G	A	R	G	G	R	G	R	R	G	G	G	R	N	A	G	G	R	G	R	G	G	R	G	G	G	A	G	G	G	N	G	G
S2R_5883246	C/G	2R	5883246	+	NA	NA	NA	NA	NA	NA	G	N	C	C	S	C	S	C	C	S	C	C	C	S	N	S	S	S	C	G	C	S	C	C	C	C	N	S	C	G	S	S	G	G	C	C	S	N	S
S2R_5903842	C/A	2R	5903842	+	NA	NA	NA	NA	NA	NA	C	M	M	N	M	N	A	C	M	M	C	C	C	M	C	N	C	C	N	C	C	C	M	C	C	M	A	N	C	A	M	A	C	M	N	M	N	C	M
S2R_5903867	T/C	2R	5903867	+	NA	NA	NA	NA	NA	NA	Y	Y	Y	N	Y	N	T	C	Y	T	T	T	T	Y	T	N	C	T	N	T	T	Y	T	C	T	T	T	N	T	T	T	T	T	Y	N	T	N	T	Y
S2R_5952737	C/T	2R	5952737	+	NA	NA	NA	NA	NA	NA	N	T	Y	C	T	N	C	C	T	T	C	T	Y	Y	C	C	T	C	C	Y	Y	C	Y	Y	T	Y	N	N	C	C	Y	C	T	C	Y	C	C	C	N
S2R_5952749	C/T	2R	5952749	+	NA	NA	NA	NA	NA	NA	N	C	C	C	C	N	C	Y	C	C	T	C	C	C	C	C	C	C	C	Y	C	C	C	C	C	C	N	N	C	Y	Y	C	C	C	C	C	C	C	N
S2R_5952776	C/T	2R	5952776	+	NA	NA	NA	NA	NA	NA	N	C	C	C	C	N	Y	Y	C	C	C	C	Y	C	C	C	C	C	C	C	Y	T	C	C	C	C	N	N	C	C	C	Y	C	Y	C	C	C	C	N
S2R_6056170	G/A	2R	6056170	+	NA	NA	NA	NA	NA	NA	G	N	R	R	G	R	G	G	G	G	R	R	R	G	G	G	G	G	G	G	G	G	R	G	R	G	G	R	G	R	G	G	G	R	G	R	A	G	G
S2R_6056176	G/A	2R	6056176	+	NA	NA	NA	NA	NA	NA	G	N	R	R	G	R	G	G	G	G	R	R	R	G	G	G	G	G	G	G	G	G	R	G	R	G	G	R	G	R	G	G	G	R	G	R	A	G	G
S2R_6140946	T/C	2R	6140946	+	NA	NA	NA	NA	NA	NA	T	T	T	T	T	Y	T	T	T	T	T	T	T	T	T	T	T	Y	T	T	T	T	T	T	T	T	T	T	T	T	Y	T	T	T	T	T	T	T	T
S2R_6340998	C/G	2R	6340998	+	NA	NA	NA	NA	NA	NA	C	N	S	G	C	N	C	N	G	S	N	G	G	C	S	G	C	S	S	C	N	S	N	C	N	C	N	C	C	G	C	C	S	S	C	S	G	C	N
S2R_6365822	G/C	2R	6365822	+	NA	NA	NA	NA	NA	NA	G	S	G	G	S	N	G	G	G	G	G	G	G	G	G	G	G	G	S	G	N	G	G	G	G	G	G	G	G	G	G	G	G	N	C	S	G	G	G
S2R_6437207	C/T	2R	6437207	+	NA	NA	NA	NA	NA	NA	C	Y	C	N	Y	N	Y	Y	Y	N	T	C	C	T	C	C	C	C	C	N	C	C	N	N	C	C	C	N	N	C	C	N	C	Y	C	N	T	C	C
S2R_6531525	C/T	2R	6531525	+	NA	NA	NA	NA	NA	NA	C	C	C	C	C	N	C	C	N	C	C	C	C	N	N	C	C	N	C	C	C	C	N	C	C	Y	C	C	C	C	C	C	C	C	C	C	C	C	C
S2R_6531566	C/T	2R	6531566	+	NA	NA	NA	NA	NA	NA	T	Y	C	T	Y	N	T	T	N	T	Y	C	Y	N	N	C	T	N	C	T	Y	Y	N	T	C	C	C	C	C	Y	Y	C	C	Y	C	T	C	C	T
S2R_6531567	C/T	2R	6531567	+	NA	NA	NA	NA	NA	NA	C	C	C	C	C	N	C	C	N	C	C	C	C	N	N	C	C	N	C	C	C	C	N	C	C	Y	C	C	C	C	C	C	C	C	C	C	C	C	C
S2R_6536811	C/G	2R	6536811	+	NA	NA	NA	NA	NA	NA	N	N	S	G	C	N	N	S	S	S	G	S	S	N	C	C	N	S	G	C	N	S	N	C	N	G	S	C	C	C	G	C	N	G	C	G	S	C	G
S2R_6536829	G/C	2R	6536829	+	NA	NA	NA	NA	NA	NA	N	N	G	G	G	N	N	S	G	G	G	S	S	N	C	G	N	S	G	G	N	G	N	G	N	G	G	G	C	C	G	G	N	G	G	G	G	C	G
S2R_6536835	G/C	2R	6536835	+	NA	NA	NA	NA	NA	NA	N	N	G	G	G	N	N	G	G	G	G	G	G	N	G	G	N	G	G	S	N	G	N	S	N	G	S	G	G	G	G	G	N	G	C	G	S	G	G
S2R_6586043	G/C	2R	6586043	+	NA	NA	NA	NA	NA	NA	G	S	G	G	G	C	G	S	G	S	G	G	S	G	G	C	G	S	G	G	N	S	G	C	G	G	C	G	N	G	G	G	C	G	G	G	G	G	G
S2R_6621697	C/T	2R	6621697	+	NA	NA	NA	NA	NA	NA	N	C	C	Y	C	N	C	C	C	C	C	C	Y	C	N	C	N	Y	C	C	C	C	C	Y	C	C	N	C	N	Y	C	C	C	N	C	C	C	C	Y
S2R_6621721	C/G	2R	6621721	+	NA	NA	NA	NA	NA	NA	N	S	S	S	C	N	S	C	C	S	C	C	G	G	N	G	N	S	S	S	G	C	C	G	G	G	N	G	N	S	G	G	G	N	C	C	G	G	S
S2R_6661378	T/G	2R	6661378	+	NA	NA	NA	NA	NA	NA	T	T	T	T	T	T	T	T	T	K	K	N	T	T	G	T	T	T	T	T	G	T	T	T	T	G	T	T	T	T	T	T	N	T	T	T	T	T	T
S2R_6661388	C/T	2R	6661388	+	NA	NA	NA	NA	NA	NA	C	Y	C	C	C	C	C	C	C	Y	C	N	C	C	C	C	C	C	C	C	C	C	C	C	C	C	C	C	C	C	C	C	N	C	Y	C	C	C	Y
S2R_6661400	T/C	2R	6661400	+	NA	NA	NA	NA	NA	NA	T	T	T	T	T	T	T	T	T	N	Y	N	T	T	N	T	T	T	T	T	N	T	T	T	T	N	T	T	T	T	T	T	N	T	T	T	T	T	T
S2R_6661401	A/T	2R	6661401	+	NA	NA	NA	NA	NA	NA	W	A	A	T	A	A	T	A	A	A	A	N	A	A	A	A	T	W	W	W	A	A	T	T	A	A	W	A	A	W	A	A	N	A	W	W	A	T	A
S2R_6667194	G/A	2R	6667194	+	NA	NA	NA	NA	NA	NA	G	G	G	G	G	A	N	N	G	R	G	G	R	R	G	R	G	G	G	G	G	G	G	N	N	G	G	A	R	A	N	R	R	R	G	A	R	G	A
S2R_6667228	C/G	2R	6667228	+	NA	NA	NA	NA	NA	NA	C	G	S	C	G	C	N	N	C	S	S	C	S	S	C	C	G	C	C	G	C	C	C	N	N	G	C	C	S	C	N	C	S	C	C	C	S	S	C
S2R_6667256	G/C	2R	6667256	+	NA	NA	NA	NA	NA	NA	G	C	S	S	S	G	C	S	S	S	C	G	N	G	G	N	N	G	G	G	C	N	G	G	N	S	G	G	G	C	S	G	C	G	S	G	G	S	S
S2R_6713813	G/A	2R	6713813	+	NA	NA	NA	NA	NA	NA	A	G	R	G	G	N	G	N	G	G	G	G	R	G	G	G	N	G	G	G	G	G	A	G	N	G	G	G	N	G	G	G	N	G	G	G	G	G	G
S2R_6713835	A/G	2R	6713835	+	NA	NA	NA	NA	NA	NA	G	A	R	A	A	N	A	N	A	A	A	A	R	A	A	A	N	A	A	A	A	A	G	A	N	A	A	A	N	A	A	A	N	A	R	A	A	A	A
S2R_6713856	A/G	2R	6713856	+	NA	NA	NA	NA	NA	NA	G	A	R	A	A	N	A	N	A	A	A	A	R	A	A	A	N	A	A	A	A	A	G	A	N	A	A	A	N	A	A	A	N	A	A	A	A	A	A
S2R_6713857	C/G	2R	6713857	+	NA	NA	NA	NA	NA	NA	G	C	S	C	C	N	C	N	C	C	C	C	S	C	C	C	N	C	C	C	C	C	G	C	N	C	C	C	N	C	C	C	N	C	C	C	C	C	C
S2R_6713904	G/A	2R	6713904	+	NA	NA	NA	NA	NA	NA	G	R	R	G	G	G	G	G	G	G	G	G	R	G	G	G	G	G	G	G	G	G	G	G	G	G	G	R	G	G	G	G	R	G	R	G	G	G	R
S2R_6731412	A/G	2R	6731412	+	NA	NA	NA	NA	NA	NA	G	A	R	R	A	N	N	R	A	N	A	A	R	R	G	A	A	A	A	A	A	N	A	N	G	A	A	A	A	N	A	A	R	R	A	R	A	A	A
S2R_6731417	T/C	2R	6731417	+	NA	NA	NA	NA	NA	NA	C	Y	Y	Y	T	N	N	Y	T	N	T	T	Y	Y	C	T	T	T	T	Y	Y	N	T	N	C	T	T	T	Y	N	T	T	Y	Y	Y	C	T	T	Y
S2R_6782974	A/T	2R	6782974	+	NA	NA	NA	NA	NA	NA	A	W	A	A	T	N	W	A	A	T	A	W	A	A	W	A	A	W	T	A	A	A	W	N	N	A	W	W	T	A	A	A	A	W	A	T	T	A	N
S2R_6782988	T/C	2R	6782988	+	NA	NA	NA	NA	NA	NA	T	Y	T	T	C	N	Y	T	T	Y	T	Y	T	T	Y	T	T	Y	C	T	T	T	Y	N	N	T	Y	T	C	T	T	T	T	Y	T	C	C	T	N
S2R_6783006	T/C	2R	6783006	+	NA	NA	NA	NA	NA	NA	T	T	T	T	T	N	Y	Y	Y	T	C	T	Y	T	T	T	Y	Y	T	T	T	T	T	N	N	T	T	T	T	Y	T	Y	T	Y	Y	T	T	T	N
S2R_6797283	G/C	2R	6797283	+	NA	NA	NA	NA	NA	NA	G	S	G	S	G	G	S	C	G	S	G	S	N	G	G	G	S	G	G	G	G	G	G	S	G	S	S	C	S	G	G	G	G	G	S	S	G	S	N
S2R_6797289	T/C	2R	6797289	+	NA	NA	NA	NA	NA	NA	T	Y	T	Y	T	T	Y	C	T	Y	T	Y	N	T	T	T	Y	T	T	T	T	T	T	Y	T	Y	Y	C	Y	T	T	T	T	T	Y	Y	T	Y	N
S2R_6856816	T/C	2R	6856816	+	NA	NA	NA	NA	NA	NA	T	Y	T	T	N	T	Y	N	Y	T	T	T	T	T	N	N	T	N	Y	C	T	C	T	T	T	C	T	N	N	C	T	T	T	T	T	T	N	T	T
S2R_6856859	A/C	2R	6856859	+	NA	NA	NA	NA	NA	NA	A	M	A	A	N	A	M	N	A	A	A	A	A	A	N	N	A	N	M	C	A	C	A	A	A	A	A	N	N	A	A	A	A	A	A	A	N	A	A
S2R_6915599	G/T	2R	6915599	+	NA	NA	NA	NA	NA	NA	N	G	K	G	K	G	T	G	N	K	G	G	N	G	K	G	N	K	K	G	G	G	K	G	G	G	K	G	K	G	N	N	N	G	G	G	N	G	N
S2R_6926368	C/G	2R	6926368	+	NA	NA	NA	NA	NA	NA	S	S	S	C	C	C	C	C	S	C	C	S	C	C	C	C	C	C	C	C	C	S	C	C	S	S	C	C	C	C	C	C	C	S	C	C	C	C	C
S2R_6950507	C/G	2R	6950507	+	NA	NA	NA	NA	NA	NA	C	C	S	C	C	C	C	C	C	C	S	C	C	C	C	C	C	C	C	C	C	C	C	C	C	C	C	C	C	C	S	C	C	C	C	C	C	C	C
S2R_6971223	G/A	2R	6971223	+	NA	NA	NA	NA	NA	NA	G	G	G	R	G	G	R	G	R	G	G	G	R	G	G	R	G	G	G	R	G	G	G	R	G	R	R	G	G	G	G	G	R	A	G	G	G	G	R
S2R_7022545	G/A	2R	7022545	+	NA	NA	NA	NA	NA	NA	G	G	R	R	G	R	G	G	G	G	G	G	G	R	R	G	R	R	N	G	N	G	G	G	G	G	G	R	G	R	G	G	G	G	G	G	N	G	N
S2R_7022558	G/C	2R	7022558	+	NA	NA	NA	NA	NA	NA	G	G	G	G	G	G	G	G	S	G	S	G	G	G	G	G	G	S	N	G	N	G	S	C	G	G	G	G	G	S	G	G	S	S	G	G	N	G	N
S2R_7022565	C/G	2R	7022565	+	NA	NA	NA	NA	NA	NA	S	G	C	S	C	C	S	S	C	G	S	C	C	C	S	C	S	C	N	C	N	C	C	C	S	S	S	S	C	C	C	S	C	S	C	C	N	C	N
S2R_7022571	G/A	2R	7022571	+	NA	NA	NA	NA	NA	NA	G	G	G	G	G	G	G	G	G	G	G	G	G	G	G	G	G	G	N	G	N	G	R	G	G	R	G	G	G	G	G	R	G	G	R	G	N	G	N
S2R_7022572	C/A	2R	7022572	+	NA	NA	NA	NA	NA	NA	C	C	C	C	A	C	M	C	M	C	M	C	M	C	C	C	M	M	N	A	N	C	M	A	C	C	C	M	C	M	C	C	M	M	M	C	N	C	N
S2R_7022578	T/C	2R	7022578	+	NA	NA	NA	NA	NA	NA	T	T	T	T	T	T	T	T	T	T	T	T	T	T	T	T	T	T	N	T	N	T	Y	T	T	Y	T	T	T	T	T	Y	T	T	Y	T	N	T	N
S2R_7022588	C/T	2R	7022588	+	NA	NA	NA	NA	NA	NA	C	C	C	C	C	C	C	C	C	C	C	C	C	C	C	C	C	C	N	C	N	C	Y	C	C	Y	C	C	C	C	C	Y	C	C	Y	C	N	C	N
S2R_7022590	G/A	2R	7022590	+	NA	NA	NA	NA	NA	NA	R	A	G	R	G	G	R	R	G	A	R	G	G	G	R	G	R	G	N	G	N	G	G	G	R	R	R	R	G	G	G	R	G	R	G	G	N	G	N
S2R_7164530	C/T	2R	7164530	+	NA	NA	NA	NA	NA	NA	C	C	C	C	C	C	Y	C	C	C	C	N	C	C	C	C	C	C	C	C	C	C	C	C	C	C	C	C	N	C	C	C	C	C	C	C	C	Y	N
S2R_7164543	C/A	2R	7164543	+	NA	NA	NA	NA	NA	NA	C	C	C	C	C	C	M	C	C	C	C	N	C	C	C	C	C	C	C	C	C	C	C	C	C	C	C	C	N	C	C	C	C	C	C	C	C	M	N
S2R_7189291	G/T	2R	7189291	+	NA	NA	NA	NA	NA	NA	G	N	K	N	N	K	K	N	G	T	N	K	K	G	K	K	K	G	T	G	K	G	G	N	N	K	K	T	N	T	G	N	G	T	K	K	N	G	G
S2R_7189313	A/G	2R	7189313	+	NA	NA	NA	NA	NA	NA	A	N	R	N	N	R	R	N	A	G	N	R	R	A	R	A	R	A	A	A	R	A	A	N	N	R	R	R	N	G	A	N	A	R	A	A	N	A	A
S2R_7212129	C/A	2R	7212129	+	NA	NA	NA	NA	NA	NA	C	A	M	C	M	C	C	N	C	C	M	M	N	C	C	C	M	A	C	C	N	C	C	C	C	C	M	N	C	C	C	M	C	M	C	C	C	M	M
S2R_7212146	C/T	2R	7212146	+	NA	NA	NA	NA	NA	NA	C	C	Y	C	Y	C	C	N	C	C	C	Y	N	C	C	C	Y	T	C	C	N	C	C	C	C	C	Y	N	C	C	C	Y	C	Y	C	C	C	Y	Y
S2R_7216904	G/A	2R	7216904	+	NA	NA	NA	NA	NA	NA	R	R	G	G	G	R	R	A	R	G	G	R	R	G	R	G	R	G	G	G	G	R	R	R	G	R	G	R	G	R	R	R	G	G	R	R	G	G	R
S2R_7224424	C/T	2R	7224424	+	NA	NA	NA	NA	NA	NA	Y	C	C	C	N	N	C	C	Y	C	C	C	C	C	C	N	Y	C	C	C	C	C	Y	N	C	C	C	C	C	C	Y	C	C	N	C	C	N	C	Y
S2R_7224434	C/T	2R	7224434	+	NA	NA	NA	NA	NA	NA	Y	C	C	C	N	N	C	C	Y	C	C	C	C	C	C	N	Y	C	C	C	C	C	Y	N	C	C	C	C	C	C	Y	C	C	N	C	C	N	C	Y
S2R_7224444	G/A	2R	7224444	+	NA	NA	NA	NA	NA	NA	R	G	G	G	N	N	G	G	R	G	G	G	G	G	G	N	R	G	G	G	G	G	R	N	G	G	G	G	G	G	R	G	G	N	G	G	N	G	R
S2R_7224450	C/T	2R	7224450	+	NA	NA	NA	NA	NA	NA	Y	C	C	C	N	N	C	C	Y	C	C	C	C	C	C	N	Y	C	C	C	C	C	Y	N	C	C	C	C	C	C	Y	C	C	N	C	C	N	C	Y
S2R_7224459	G/C	2R	7224459	+	NA	NA	NA	NA	NA	NA	S	G	S	G	N	N	G	G	S	G	G	S	S	G	G	N	S	G	G	G	G	G	S	N	G	S	G	G	G	G	G	S	G	N	G	S	N	G	S
S2R_7352778	T/G	2R	7352778	+	NA	NA	NA	NA	NA	NA	T	K	K	T	K	N	T	T	K	K	T	T	T	K	T	N	N	T	K	K	N	T	T	T	K	T	T	T	T	T	N	T	K	T	T	T	N	T	T
S2R_7392691	G/T	2R	7392691	+	NA	NA	NA	NA	NA	NA	G	G	G	G	G	G	G	G	K	G	G	G	G	G	G	G	T	K	G	G	G	G	G	G	G	G	G	K	G	G	K	G	G	G	G	G	N	K	G
S2R_7462271	T/G	2R	7462271	+	NA	NA	NA	NA	NA	NA	N	K	K	T	T	T	T	K	K	T	T	N	K	N	K	K	G	T	G	T	G	T	G	T	T	K	T	N	K	T	K	N	N	K	N	T	G	T	K
S2R_7715965	G/A	2R	7715965	+	NA	NA	NA	NA	NA	NA	N	G	R	G	G	N	G	A	G	G	A	G	A	R	R	G	G	A	R	G	G	R	G	G	G	R	G	R	G	R	G	G	A	R	A	A	N	G	G
S2R_7715974	T/C	2R	7715974	+	NA	NA	NA	NA	NA	NA	N	T	Y	T	T	N	T	C	T	T	C	T	C	Y	Y	T	T	C	Y	T	T	Y	T	T	T	Y	T	Y	T	Y	T	T	C	Y	C	C	N	T	T
S2R_7733744	G/T	2R	7733744	+	NA	NA	NA	NA	NA	NA	K	G	G	G	G	N	G	G	G	G	G	G	N	G	K	G	N	G	G	G	G	G	G	N	T	G	G	G	G	G	G	G	G	G	G	G	G	G	G
S2R_7735533	A/T	2R	7735533	+	NA	NA	NA	NA	NA	NA	A	A	A	A	N	N	A	A	A	W	W	A	A	A	A	A	N	A	W	A	A	W	A	W	A	A	W	W	N	N	N	A	A	W	A	A	T	A	W
S2R_7735535	C/T	2R	7735535	+	NA	NA	NA	NA	NA	NA	C	C	Y	C	N	N	C	Y	C	C	C	C	C	C	C	C	N	Y	C	C	C	C	C	C	C	C	C	C	N	N	N	C	C	C	C	C	C	C	C
S2R_7735954	G/C	2R	7735954	+	NA	NA	NA	NA	NA	NA	G	G	G	S	G	G	G	G	G	G	G	G	G	G	G	G	G	G	G	G	G	G	G	G	G	G	G	G	G	G	G	G	G	G	S	S	N	G	G
S2R_7756886	T/C	2R	7756886	+	NA	NA	NA	NA	NA	NA	T	T	Y	T	T	T	T	T	T	Y	T	T	T	N	T	T	T	T	T	T	N	N	T	T	T	T	T	T	T	C	T	T	N	T	T	T	N	T	Y
S2R_7756889	T/A	2R	7756889	+	NA	NA	NA	NA	NA	NA	W	W	T	W	T	T	A	A	W	T	T	W	W	N	T	T	A	W	A	A	N	N	T	T	W	A	W	T	W	T	T	A	N	W	T	A	N	W	T
S2R_7788373	C/T	2R	7788373	+	NA	NA	NA	NA	NA	NA	C	Y	C	C	C	C	C	C	C	C	C	C	C	C	C	C	C	C	C	C	C	Y	C	C	Y	C	C	Y	C	C	C	C	Y	Y	Y	C	C	C	C
S2R_7788377	A/G	2R	7788377	+	NA	NA	NA	NA	NA	NA	A	R	A	A	A	A	A	A	A	A	A	A	A	A	A	A	A	A	A	A	A	R	A	A	R	A	A	R	A	A	A	A	R	R	R	A	A	A	A
S2R_7788385	G/A	2R	7788385	+	NA	NA	NA	NA	NA	NA	G	R	G	G	G	G	G	G	G	G	G	G	G	G	G	G	G	G	G	G	G	R	G	G	R	G	G	R	G	G	G	G	R	R	R	G	G	G	G
S2R_7807145	C/T	2R	7807145	+	NA	NA	NA	NA	NA	NA	Y	C	C	N	N	C	C	C	Y	T	Y	C	C	C	C	C	C	Y	Y	C	N	Y	C	C	C	N	N	C	C	Y	N	N	C	C	C	C	N	N	C
S2R_7807380	C/G	2R	7807380	+	NA	NA	NA	NA	NA	NA	C	C	C	C	N	C	C	N	C	C	C	C	C	S	S	C	C	C	C	C	N	C	C	C	C	C	C	S	N	C	C	C	C	C	C	C	C	N	C
S2R_7811404	C/T	2R	7811404	+	NA	NA	NA	NA	NA	NA	N	C	C	C	T	C	C	C	C	C	C	C	C	C	N	C	Y	C	C	C	C	C	C	C	N	Y	C	Y	C	C	Y	C	C	C	C	C	C	C	C
S2R_7871375	T/A	2R	7871375	+	NA	NA	NA	NA	NA	NA	W	A	T	T	W	W	W	W	W	W	W	T	W	W	T	A	T	T	W	T	T	T	N	T	T	T	T	W	T	W	T	T	T	W	W	W	W	T	T
S2R_7879787	T/G	2R	7879787	+	NA	NA	NA	NA	NA	NA	T	N	K	T	G	N	K	N	G	T	T	T	K	T	G	T	T	K	G	K	K	T	K	G	T	K	K	N	N	T	K	T	K	G	N	G	N	G	T
S2R_7887598	G/A	2R	7887598	+	NA	NA	NA	NA	NA	NA	G	G	G	G	N	R	G	N	G	G	G	G	G	G	G	G	G	G	G	G	N	G	G	G	G	G	G	G	G	G	G	G	R	G	G	G	G	R	N
S2R_7887602	T/C	2R	7887602	+	NA	NA	NA	NA	NA	NA	T	T	T	T	N	T	T	N	T	T	T	T	T	T	T	Y	T	T	T	Y	N	T	T	T	T	T	Y	T	Y	T	T	T	T	Y	T	T	T	T	N
S2R_7887634	G/A	2R	7887634	+	NA	NA	NA	NA	NA	NA	R	G	R	G	N	G	G	N	G	G	G	G	G	G	G	G	G	G	G	G	N	G	R	R	G	A	R	G	G	A	G	R	G	R	R	A	G	G	N
S2R_7912313	T/C	2R	7912313	+	NA	NA	NA	NA	NA	NA	T	T	T	T	T	T	T	Y	T	T	T	T	Y	T	T	T	T	T	T	T	T	T	Y	T	Y	T	T	Y	T	T	T	T	Y	T	T	T	T	T	T
S2R_7940133	T/C	2R	7940133	+	NA	NA	NA	NA	NA	NA	Y	T	T	T	T	T	T	T	T	T	T	T	C	T	T	T	T	T	T	N	T	T	N	T	T	T	Y	Y	T	Y	N	T	T	T	Y	Y	N	N	T
S2R_7940155	A/C	2R	7940155	+	NA	NA	NA	NA	NA	NA	M	A	A	A	A	A	A	A	A	A	A	A	C	A	A	A	A	A	A	N	A	A	N	A	A	A	M	M	A	M	N	A	A	A	M	M	N	N	A
S2R_7966183	C/G	2R	7966183	+	NA	NA	NA	NA	NA	NA	C	C	C	C	C	C	C	C	C	S	C	N	C	C	C	N	C	C	C	C	G	G	C	N	S	C	C	C	N	C	C	C	C	S	C	C	N	C	N
S2R_7966200	C/T	2R	7966200	+	NA	NA	NA	NA	NA	NA	C	C	C	C	C	C	C	C	C	Y	C	N	C	C	C	N	C	C	C	C	T	T	C	N	C	C	C	C	N	C	C	C	C	Y	C	C	N	C	N
S2R_7971633	C/G	2R	7971633	+	NA	NA	NA	NA	NA	NA	C	C	S	S	C	N	C	C	C	C	G	C	C	C	S	C	S	C	C	N	N	C	C	C	C	S	S	S	N	C	G	C	N	C	C	C	N	C	C
S2R_8058465	G/C	2R	8058465	+	NA	NA	NA	NA	NA	NA	N	G	S	G	G	N	S	G	G	G	G	N	N	G	G	G	G	G	G	G	G	G	G	G	G	G	G	G	G	G	G	G	G	G	G	G	G	G	N
S2R_8115003	G/A	2R	8115003	+	NA	NA	NA	NA	NA	NA	G	G	R	G	G	G	R	G	G	G	G	R	N	G	G	G	G	G	G	G	G	G	G	R	R	G	G	N	G	G	G	G	G	G	G	R	A	G	G
S2R_8141036	A/G	2R	8141036	+	NA	NA	NA	NA	NA	NA	A	A	A	A	A	N	A	R	A	R	A	A	A	A	A	A	A	R	A	R	N	R	R	A	A	A	A	A	A	A	A	A	A	A	A	A	A	A	N
S2R_8141052	C/T	2R	8141052	+	NA	NA	NA	NA	NA	NA	C	C	C	C	C	N	C	Y	C	Y	C	C	C	C	C	C	C	Y	C	Y	N	Y	Y	C	C	C	C	C	C	C	C	C	C	C	C	C	C	C	N
S2R_8141076	C/G	2R	8141076	+	NA	NA	NA	NA	NA	NA	C	C	C	C	C	N	C	S	C	S	C	C	C	C	C	C	C	S	C	S	N	S	S	C	C	C	C	C	C	C	C	C	C	C	C	C	C	C	N
S2R_8193319	G/T	2R	8193319	+	NA	NA	NA	NA	NA	NA	G	G	K	K	G	G	G	N	K	G	N	G	G	G	K	G	G	K	G	K	N	G	G	K	G	G	G	K	G	N	N	T	K	K	G	G	G	G	G
S2R_8193323	C/A	2R	8193323	+	NA	NA	NA	NA	NA	NA	M	M	M	C	C	M	M	N	C	C	N	C	A	M	M	C	C	M	A	M	N	C	M	C	M	M	C	C	C	N	N	C	M	M	A	C	M	C	A
S2R_8193328	G/A	2R	8193328	+	NA	NA	NA	NA	NA	NA	G	G	R	R	G	G	G	N	R	G	N	G	G	G	R	G	G	R	G	R	N	G	G	R	G	G	G	R	G	N	N	A	R	R	G	G	G	G	G
S2R_8193337	G/A	2R	8193337	+	NA	NA	NA	NA	NA	NA	R	R	R	G	G	R	R	N	G	G	N	G	A	R	R	G	G	R	A	R	N	G	R	G	R	R	G	G	G	N	N	G	R	R	A	G	R	G	A
S2R_8225617	G/C	2R	8225617	+	NA	NA	NA	NA	NA	NA	G	N	G	G	G	N	G	G	S	G	S	G	G	S	G	N	G	G	S	G	G	G	G	S	S	G	G	G	G	S	G	G	G	G	N	S	G	S	G
S2R_8225647	C/G	2R	8225647	+	NA	NA	NA	NA	NA	NA	C	N	C	C	C	N	C	C	S	C	S	C	C	S	C	N	C	C	S	C	C	C	C	S	S	C	C	C	C	S	C	C	C	C	N	S	C	S	C
S2R_8225663	C/G	2R	8225663	+	NA	NA	NA	NA	NA	NA	C	N	S	C	S	N	C	C	S	C	S	G	C	S	S	N	C	C	S	S	S	C	S	S	S	C	S	C	S	S	G	C	C	C	N	S	C	G	C
S2R_8257708	G/C	2R	8257708	+	NA	NA	NA	NA	NA	NA	G	S	G	G	N	N	S	G	S	G	G	G	G	G	S	N	G	C	N	N	G	G	G	G	N	G	G	G	G	G	G	G	G	S	S	S	G	G	G
S2R_8326750	G/C	2R	8326750	+	NA	NA	NA	NA	NA	NA	G	G	G	G	C	G	S	G	G	G	N	G	G	G	N	C	G	G	N	C	C	G	G	G	S	G	G	G	G	G	N	G	G	G	N	S	G	G	C
S2R_8326774	A/G	2R	8326774	+	NA	NA	NA	NA	NA	NA	A	A	A	A	G	A	R	A	A	A	N	A	A	A	N	G	A	A	N	G	G	A	A	A	R	A	A	A	A	A	N	A	A	A	N	R	A	A	G
S2R_8326792	T/C	2R	8326792	+	NA	NA	NA	NA	NA	NA	T	T	T	T	C	T	Y	T	T	T	N	T	T	T	N	C	T	T	N	C	C	T	T	T	Y	T	T	T	T	T	N	T	T	T	N	Y	T	T	C
S2R_8423799	G/T	2R	8423799	+	NA	NA	NA	NA	NA	NA	G	G	G	G	G	K	G	G	K	G	G	K	G	G	G	G	G	K	G	N	G	K	G	G	G	G	G	G	G	N	G	G	N	K	G	K	G	G	N
S2R_8466320	G/A	2R	8466320	+	NA	NA	NA	NA	NA	NA	G	G	G	G	G	G	G	G	G	G	G	R	G	N	G	N	G	G	R	G	G	G	G	G	G	G	R	R	G	G	G	G	G	G	G	G	N	G	G
S2R_8584018	C/T	2R	8584018	+	NA	NA	NA	NA	NA	NA	N	C	C	C	C	C	C	C	Y	Y	C	C	C	C	C	N	C	C	C	C	Y	C	Y	C	C	C	Y	C	C	C	C	C	Y	C	C	C	N	C	C
S2R_8669153	C/T	2R	8669153	+	NA	NA	NA	NA	NA	NA	Y	C	Y	Y	C	N	Y	C	C	C	C	C	N	C	C	N	C	C	Y	C	C	C	C	Y	C	C	C	C	C	C	C	C	C	C	N	C	C	C	C
S2R_8676633	T/C	2R	8676633	+	NA	NA	NA	NA	NA	NA	T	T	T	T	T	T	Y	T	T	T	T	T	T	T	T	T	T	T	T	Y	T	Y	T	T	T	T	T	Y	T	T	T	T	T	T	T	T	T	T	T
S2R_8676635	G/A	2R	8676635	+	NA	NA	NA	NA	NA	NA	G	N	G	N	N	G	R	G	G	G	G	G	G	G	G	G	G	G	G	R	N	R	G	G	G	G	G	R	G	G	G	N	G	G	G	G	G	G	G
S2R_8676638	A/G	2R	8676638	+	NA	NA	NA	NA	NA	NA	A	A	A	A	A	A	R	A	A	A	A	A	A	A	A	A	A	A	A	R	A	R	A	A	A	A	A	R	A	A	A	A	A	A	A	A	A	A	A
S2R_8676640	C/A	2R	8676640	+	NA	NA	NA	NA	NA	NA	N	A	M	C	M	N	M	C	M	C	M	C	C	M	C	M	C	M	N	A	A	M	M	C	A	N	A	N	C	M	C	C	M	A	M	M	N	M	C
S2R_8676643	C/A	2R	8676643	+	NA	NA	NA	NA	NA	NA	C	C	C	C	C	C	M	C	C	C	C	C	C	C	C	C	C	C	C	M	C	M	C	C	C	C	C	M	C	C	C	C	C	C	C	C	C	C	C
S2R_8676653	T/C	2R	8676653	+	NA	NA	NA	NA	NA	NA	N	C	Y	T	Y	N	Y	T	Y	T	Y	T	T	Y	T	Y	T	Y	N	C	C	Y	Y	T	C	N	C	N	T	Y	T	T	Y	C	Y	Y	N	Y	T
S2R_8722207	T/A	2R	8722207	+	NA	NA	NA	NA	NA	NA	T	T	T	W	T	T	T	W	W	T	T	T	T	T	T	T	T	T	T	T	T	T	W	T	T	T	T	W	T	T	T	T	T	T	T	T	T	T	T
S2R_8722243	C/G	2R	8722243	+	NA	NA	NA	NA	NA	NA	C	C	C	S	C	C	C	S	S	C	C	C	C	C	C	C	C	C	C	C	C	C	S	C	C	C	C	S	C	C	C	C	C	C	C	C	C	C	C
S2R_8797106	A/G	2R	8797106	+	NA	NA	NA	NA	NA	NA	A	A	A	G	N	A	A	A	R	R	A	R	R	N	A	A	R	A	R	A	N	A	A	A	G	A	A	R	A	A	A	A	A	R	R	R	N	A	A
S2R_8797154	G/A	2R	8797154	+	NA	NA	NA	NA	NA	NA	G	G	G	G	N	G	G	G	R	G	G	R	R	N	G	G	R	G	R	G	N	G	G	G	G	G	G	R	G	G	G	G	G	G	R	G	N	G	G
S2R_8843573	C/T	2R	8843573	+	NA	NA	NA	NA	NA	NA	Y	C	C	C	C	N	Y	Y	Y	Y	C	C	T	C	C	C	C	Y	Y	C	C	T	Y	T	Y	Y	C	T	T	C	C	C	C	N	T	C	T	Y	C
S2R_8912779	C/T	2R	8912779	+	NA	NA	NA	NA	NA	NA	C	T	C	T	N	C	C	N	C	C	C	C	N	C	C	C	C	C	C	C	Y	Y	C	Y	C	C	C	C	N	C	C	C	C	C	C	C	N	C	Y
S2R_8944655	A/C	2R	8944655	+	NA	NA	NA	NA	NA	NA	N	A	A	A	A	A	A	C	A	M	A	A	A	A	A	N	A	A	N	N	A	N	A	A	N	A	N	A	A	A	A	A	A	A	A	A	N	A	A
S2R_8976664	C/G	2R	8976664	+	NA	NA	NA	NA	NA	NA	S	C	S	S	C	C	S	S	S	S	C	C	C	G	S	C	C	S	C	S	C	S	C	C	C	N	S	S	C	C	C	C	C	C	S	C	N	C	C
S2R_8976688	C/G	2R	8976688	+	NA	NA	NA	NA	NA	NA	S	C	C	S	C	C	S	S	S	S	C	C	C	G	S	C	C	S	C	S	C	S	C	C	C	N	S	S	C	C	C	C	C	C	S	C	N	C	C
S2R_8976704	G/A	2R	8976704	+	NA	NA	NA	NA	NA	NA	R	G	N	R	G	G	R	R	R	R	G	G	G	A	R	G	G	R	G	R	G	R	G	G	G	N	R	R	G	G	G	G	G	G	R	G	N	G	G
S2R_9067201	T/G	2R	9067201	+	NA	NA	NA	NA	NA	NA	T	N	K	T	T	T	T	T	G	T	K	T	T	T	T	T	T	T	T	T	T	T	K	T	T	K	T	T	N	T	T	T	T	T	T	T	T	K	T
S2R_9067226	C/G	2R	9067226	+	NA	NA	NA	NA	NA	NA	C	N	S	C	C	C	C	C	C	C	S	C	C	C	C	C	C	C	C	C	C	C	S	C	C	C	C	C	N	C	C	C	C	C	C	C	C	C	C
S2R_9067232	C/G	2R	9067232	+	NA	NA	NA	NA	NA	NA	C	C	S	C	C	C	C	C	C	S	C	C	S	C	C	C	C	C	C	C	S	C	C	C	C	C	C	C	C	C	S	C	C	C	C	C	C	C	C
S2R_9067316	C/A	2R	9067316	+	NA	NA	NA	NA	NA	NA	C	M	C	C	C	M	C	C	M	C	C	C	C	M	C	C	C	C	C	C	C	C	C	C	C	C	C	C	M	C	C	M	C	C	C	C	C	C	M
S2R_9074935	T/C	2R	9074935	+	NA	NA	NA	NA	NA	NA	T	Y	C	Y	T	T	T	N	T	T	T	Y	C	Y	T	T	C	T	Y	T	T	Y	T	T	T	T	T	T	T	T	N	T	T	Y	Y	T	T	T	T
S2R_9075026	G/C	2R	9075026	+	NA	NA	NA	NA	NA	NA	G	G	N	G	S	G	S	G	G	G	G	G	N	G	G	G	G	N	S	G	G	S	N	G	G	G	S	G	N	G	G	S	G	G	G	G	G	G	S
S2R_9082293	A/G	2R	9082293	+	NA	NA	NA	NA	NA	NA	N	N	A	N	N	A	R	G	R	N	A	G	N	R	A	G	N	A	A	G	A	N	A	A	A	A	N	N	A	A	A	N	G	N	A	A	N	A	A
S2R_9150119	G/A	2R	9150119	+	NA	NA	NA	NA	NA	NA	G	G	G	G	G	G	G	G	G	G	G	G	G	G	G	G	G	G	G	G	R	G	G	G	R	G	G	G	G	G	R	G	G	G	G	G	G	G	R
S2R_9160921	A/G	2R	9160921	+	NA	NA	NA	NA	NA	NA	A	A	A	A	A	A	R	R	A	R	R	A	A	A	R	A	A	R	A	A	A	R	A	R	A	A	A	R	A	A	A	A	A	A	A	A	R	A	A
S2R_9243532	G/T	2R	9243532	+	NA	NA	NA	NA	NA	NA	N	G	K	K	G	G	K	G	G	G	G	K	T	G	G	T	G	K	G	K	N	T	G	K	G	N	G	G	G	G	K	K	K	N	K	K	G	G	T
S2R_9243539	G/C	2R	9243539	+	NA	NA	NA	NA	NA	NA	N	G	S	S	G	G	S	G	G	G	G	S	C	G	G	C	G	S	G	S	N	C	G	S	G	N	G	G	G	G	S	S	S	N	S	S	G	G	C
S2R_9251872	T/C	2R	9251872	+	NA	NA	NA	NA	NA	NA	Y	Y	T	T	T	T	T	T	T	T	T	T	T	T	N	N	T	T	N	T	T	Y	T	Y	N	N	Y	T	T	Y	T	Y	N	T	T	C	T	Y	C
S2R_9251879	A/G	2R	9251879	+	NA	NA	NA	NA	NA	NA	R	R	A	A	A	A	A	A	A	A	A	A	A	A	N	N	A	A	N	A	A	R	A	R	N	N	R	A	A	R	A	R	N	A	A	G	A	R	G
S2R_9257875	C/G	2R	9257875	+	NA	NA	NA	NA	NA	NA	C	C	C	C	C	C	C	C	C	C	S	C	C	C	C	C	C	S	C	S	C	C	C	S	C	S	C	C	S	C	C	C	C	N	S	C	C	C	C
S2R_9257877	T/A	2R	9257877	+	NA	NA	NA	NA	NA	NA	T	T	T	T	T	T	T	T	T	T	W	T	T	T	T	T	T	W	T	W	T	T	T	W	T	W	T	T	W	T	T	T	T	N	W	T	T	T	T
S2R_9257883	G/A	2R	9257883	+	NA	NA	NA	NA	NA	NA	G	G	G	G	G	G	G	G	G	G	R	G	G	G	G	G	G	R	G	R	G	G	G	R	G	R	G	G	R	G	G	G	G	N	R	G	G	G	G
S2R_9257884	C/G	2R	9257884	+	NA	NA	NA	NA	NA	NA	S	C	C	S	C	S	C	S	C	C	S	C	C	C	C	C	S	C	C	S	C	C	C	C	C	C	C	C	C	C	C	C	S	N	C	S	C	C	C
S2R_9257912	G/A	2R	9257912	+	NA	NA	NA	NA	NA	NA	G	G	G	G	R	G	G	G	G	G	R	G	R	G	G	G	G	R	G	G	G	G	G	G	R	R	G	R	G	R	G	R	G	N	R	R	A	R	G
S2R_9257935	G/C	2R	9257935	+	NA	NA	NA	NA	NA	NA	G	G	G	G	G	G	G	S	S	G	S	G	G	G	G	G	S	S	G	G	G	S	G	G	G	G	G	G	G	G	G	S	G	G	G	G	G	S	G
S2R_9257938	G/A	2R	9257938	+	NA	NA	NA	NA	NA	NA	R	G	G	G	G	R	G	G	G	G	G	G	G	G	G	G	G	G	G	G	G	G	R	G	G	G	G	G	G	G	G	G	G	G	G	G	G	G	G
S2R_9257947	G/A	2R	9257947	+	NA	NA	NA	NA	NA	NA	G	G	G	G	G	G	G	G	R	G	G	G	G	G	G	G	G	G	G	G	G	G	G	G	G	G	G	G	G	G	R	G	R	G	R	G	R	G	G
S2R_9257949	C/A	2R	9257949	+	NA	NA	NA	NA	NA	NA	M	C	C	M	M	C	C	M	C	C	C	M	C	C	C	M	C	C	C	C	C	M	C	C	C	M	C	C	C	C	M	C	C	M	C	M	M	M	C
S2R_9257952	A/C	2R	9257952	+	NA	NA	NA	NA	NA	NA	M	A	A	A	A	M	M	A	A	A	A	A	M	A	A	A	A	M	A	A	A	M	M	A	A	A	M	A	A	A	M	A	M	A	A	A	A	A	M
S2R_9257956	G/A	2R	9257956	+	NA	NA	NA	NA	NA	NA	R	G	G	R	R	G	G	R	G	G	G	R	G	G	G	R	G	G	G	G	G	R	G	G	G	R	G	G	G	G	R	G	G	R	G	R	R	R	G
S2R_9257962	G/A	2R	9257962	+	NA	NA	NA	NA	NA	NA	G	G	G	G	G	G	G	R	G	R	G	G	G	G	R	G	G	G	R	G	R	G	G	G	G	G	G	G	G	G	G	G	R	G	G	G	G	G	G
S2R_9353195	C/G	2R	9353195	+	NA	NA	NA	NA	NA	NA	C	C	C	C	C	N	S	C	C	C	C	C	C	C	C	C	C	C	C	C	C	C	C	C	C	G	C	C	N	C	C	C	C	C	C	S	C	C	S
S2R_9389252	C/T	2R	9389252	+	NA	NA	NA	NA	NA	NA	C	C	C	C	C	C	C	Y	C	C	C	C	C	Y	C	Y	C	C	Y	Y	Y	C	Y	C	C	Y	C	C	C	C	C	N	Y	C	C	C	C	C	C
S2R_9389260	C/T	2R	9389260	+	NA	NA	NA	NA	NA	NA	Y	C	C	C	C	C	C	C	C	C	C	C	C	C	Y	C	C	C	C	C	C	Y	C	C	C	C	C	C	C	C	C	C	C	Y	C	C	C	C	C
S2R_9482963	T/C	2R	9482963	+	NA	NA	NA	NA	NA	NA	Y	T	Y	T	N	N	Y	C	T	T	T	T	C	T	T	T	N	T	T	N	Y	N	T	T	T	T	T	T	T	T	T	T	T	N	Y	T	N	T	T
S2R_9575287	G/A	2R	9575287	+	NA	NA	NA	NA	NA	NA	A	R	R	N	G	N	G	G	R	R	R	G	G	R	R	G	G	R	G	G	R	G	G	G	G	A	R	G	G	G	R	G	R	G	G	R	G	G	R
S2R_9592240	G/A	2R	9592240	+	NA	NA	NA	NA	NA	NA	G	G	G	R	N	G	G	R	G	G	G	G	R	G	G	N	G	G	G	G	G	R	G	G	G	G	G	G	G	G	G	G	G	G	G	A	N	N	G
S2R_9592252	G/A	2R	9592252	+	NA	NA	NA	NA	NA	NA	G	G	G	R	N	G	G	R	A	G	G	G	R	G	G	N	G	R	G	G	G	G	G	G	G	G	G	G	G	G	G	G	R	R	G	G	N	N	G
S2R_9592276	T/C	2R	9592276	+	NA	NA	NA	NA	NA	NA	T	T	T	T	N	T	C	Y	T	T	T	T	T	T	T	N	T	T	T	T	T	T	T	T	T	T	Y	T	T	T	T	T	T	T	Y	T	N	N	T
S2R_9592282	G/C	2R	9592282	+	NA	NA	NA	NA	NA	NA	S	G	G	G	N	G	G	S	G	G	G	G	G	G	G	N	G	G	G	G	G	G	G	G	G	G	G	G	G	G	G	G	G	S	G	S	N	N	G
S2R_9592290	C/A	2R	9592290	+	NA	NA	NA	NA	NA	NA	C	C	C	C	N	C	A	M	C	C	C	M	C	M	C	N	C	C	C	C	C	C	M	C	C	C	M	M	C	C	C	C	C	C	M	C	N	N	M
S2R_9657853	G/A	2R	9657853	+	NA	NA	NA	NA	NA	NA	G	R	G	G	N	G	G	G	G	G	G	G	N	G	G	G	G	G	G	G	N	R	G	G	G	G	G	N	G	G	R	G	G	R	R	G	G	G	G
S2R_9657855	T/A	2R	9657855	+	NA	NA	NA	NA	NA	NA	T	T	T	T	N	T	T	T	W	T	T	W	N	T	T	T	W	T	W	W	N	T	W	T	T	T	T	N	T	T	T	T	T	T	T	T	T	T	T
S2R_9733044	C/T	2R	9733044	+	NA	NA	NA	NA	NA	NA	C	C	C	C	Y	C	Y	C	Y	C	C	Y	Y	Y	Y	C	Y	C	Y	Y	N	Y	C	C	C	C	Y	C	C	Y	Y	C	Y	C	C	Y	Y	C	Y
S2R_9733061	G/A	2R	9733061	+	NA	NA	NA	NA	NA	NA	G	G	G	R	G	R	R	G	G	R	R	G	G	G	R	G	R	R	G	R	N	G	R	G	G	G	G	G	G	G	R	G	R	G	R	G	G	R	R
S2R_9733084	A/C	2R	9733084	+	NA	NA	NA	NA	NA	NA	A	A	A	M	A	M	M	A	A	M	M	A	A	A	M	A	M	M	A	M	N	A	M	A	A	A	A	A	A	A	M	A	M	A	M	A	A	M	M
S2R_9733087	G/T	2R	9733087	+	NA	NA	NA	NA	NA	NA	G	G	G	G	G	K	G	G	G	K	G	G	G	K	G	G	G	G	G	G	N	G	K	K	G	G	G	G	G	G	G	G	G	G	G	G	G	G	G
S2R_10036747	C/A	2R	10036747	+	NA	NA	NA	NA	NA	NA	C	C	C	C	C	N	C	C	M	C	C	A	C	C	M	M	C	C	M	N	C	M	M	C	C	C	C	M	N	M	A	C	C	M	C	C	C	C	M
S2R_10193671	G/T	2R	10193671	+	NA	NA	NA	NA	NA	NA	K	G	G	G	K	K	G	G	G	K	G	G	G	K	G	G	G	G	K	K	G	G	G	G	G	G	G	G	G	K	K	G	T	G	K	K	K	G	G
S2R_10193690	C/G	2R	10193690	+	NA	NA	NA	NA	NA	NA	C	C	C	N	C	S	C	C	C	C	C	C	C	S	N	C	C	C	S	S	C	N	C	C	C	C	C	C	C	C	C	C	S	C	S	C	C	C	C
S2R_10193701	G/A	2R	10193701	+	NA	NA	NA	NA	NA	NA	G	G	R	R	R	G	G	G	G	G	G	G	G	G	R	G	G	R	R	G	G	G	G	G	G	G	G	G	G	G	G	G	G	G	G	G	G	R	G
S2R_10193719	G/A	2R	10193719	+	NA	NA	NA	NA	NA	NA	R	R	G	G	R	G	G	G	R	G	G	G	R	G	G	A	G	R	R	G	G	G	G	G	A	R	G	G	G	G	G	R	G	G	G	R	G	G	R
S2R_10193722	C/G	2R	10193722	+	NA	NA	NA	NA	NA	NA	C	S	C	C	C	C	C	C	C	C	C	C	S	S	C	C	C	C	C	C	C	C	C	S	C	C	C	C	C	C	C	S	C	C	C	C	C	C	S
S2R_10311893	G/A	2R	10311893	+	NA	NA	NA	NA	NA	NA	G	G	G	G	A	G	G	G	G	G	G	R	G	G	R	G	G	G	G	N	G	G	G	R	G	G	G	G	R	G	R	G	N	G	G	G	G	G	G
S2R_10311909	C/T	2R	10311909	+	NA	NA	NA	NA	NA	NA	C	C	C	C	T	C	C	C	C	C	C	C	C	C	Y	C	C	C	C	N	C	C	C	C	C	C	C	C	Y	C	Y	C	N	C	C	C	C	C	C
S2R_10328599	C/T	2R	10328599	+	NA	NA	NA	NA	NA	NA	Y	C	Y	N	N	Y	C	Y	Y	Y	Y	C	T	Y	C	C	T	C	C	C	N	C	C	Y	N	T	T	C	T	T	C	N	Y	T	T	Y	C	Y	C
S2R_10332027	G/A	2R	10332027	+	NA	NA	NA	NA	NA	NA	G	G	G	G	G	N	G	G	G	G	G	G	G	N	G	N	N	G	G	G	G	G	G	G	N	G	G	G	N	G	G	G	G	G	G	G	N	G	G
S2R_10383354	G/A	2R	10383354	+	NA	NA	NA	NA	NA	NA	G	G	R	G	R	G	G	R	G	G	G	G	R	R	G	G	G	G	R	G	G	G	G	G	R	G	G	G	G	G	G	G	G	G	G	G	R	G	R
S2R_10383362	A/G	2R	10383362	+	NA	NA	NA	NA	NA	NA	R	R	A	R	R	R	R	A	R	R	R	R	R	A	A	R	A	R	R	A	R	A	A	A	R	R	R	A	A	A	A	A	R	A	R	A	A	R	R
S2R_10383375	G/C	2R	10383375	+	NA	NA	NA	NA	NA	NA	S	S	G	S	S	S	S	G	G	S	S	S	S	G	G	S	G	S	S	G	S	G	G	G	S	G	S	G	G	G	G	G	S	G	S	G	G	S	S
S2R_10412514	A/T	2R	10412514	+	NA	NA	NA	NA	NA	NA	A	A	W	W	T	A	A	W	A	A	W	A	W	W	W	N	T	A	A	A	A	W	A	W	A	A	W	A	A	W	A	A	A	A	A	W	N	W	A
S2R_10429878	G/A	2R	10429878	+	NA	NA	NA	NA	NA	NA	G	G	R	R	N	N	G	G	G	G	G	G	G	G	N	G	N	G	G	G	G	R	G	G	G	N	G	N	G	G	G	G	G	G	G	G	G	R	R
S2R_10429887	C/T	2R	10429887	+	NA	NA	NA	NA	NA	NA	C	T	Y	Y	N	N	C	C	C	Y	Y	Y	T	Y	N	C	N	Y	Y	T	T	C	C	C	T	N	C	N	C	C	C	C	C	C	Y	Y	T	C	C
S2R_10429898	A/C	2R	10429898	+	NA	NA	NA	NA	NA	NA	A	C	M	M	N	N	A	A	A	M	M	M	C	M	N	A	N	M	M	C	C	A	A	A	C	N	A	N	A	A	A	A	A	A	M	M	C	A	A
S2R_10429903	G/T	2R	10429903	+	NA	NA	NA	NA	NA	NA	T	G	G	G	N	N	G	K	K	K	K	G	G	K	N	K	N	K	K	G	G	K	G	G	G	N	G	N	G	G	T	T	G	T	K	G	G	K	G
S2R_10436222	G/A	2R	10436222	+	NA	NA	NA	NA	NA	NA	G	N	R	G	G	G	R	N	G	G	R	G	R	N	N	G	A	G	R	G	N	R	G	G	G	N	G	N	A	A	A	A	N	R	R	R	A	A	N
S2R_10436259	C/A	2R	10436259	+	NA	NA	NA	NA	NA	NA	C	N	M	C	C	C	C	N	M	C	C	C	C	N	N	C	C	C	M	C	N	M	C	C	C	N	M	N	C	C	C	C	N	C	C	C	C	C	N
S2R_10436264	T/G	2R	10436264	+	NA	NA	NA	NA	NA	NA	G	N	K	G	G	G	K	N	K	G	T	G	K	N	N	G	T	G	K	K	N	K	T	G	G	N	G	N	T	T	T	T	N	K	K	K	T	T	N
S2R_10518132	T/C	2R	10518132	+	NA	NA	NA	NA	NA	NA	Y	Y	T	T	T	T	T	T	T	T	T	T	T	T	T	T	T	Y	Y	T	T	T	Y	T	T	T	T	T	T	T	T	Y	T	Y	T	T	Y	T	T
S2R_10518133	T/C	2R	10518133	+	NA	NA	NA	NA	NA	NA	Y	Y	T	T	T	T	T	T	T	T	T	T	T	T	T	T	T	Y	Y	T	T	T	T	T	T	T	T	T	T	T	T	Y	T	Y	T	T	Y	T	T
S2R_10518155	A/G	2R	10518155	+	NA	NA	NA	NA	NA	NA	R	R	A	A	A	A	A	A	A	A	A	A	A	A	A	A	A	R	R	A	A	A	A	A	A	A	A	A	A	A	A	R	A	R	A	A	R	A	A
S2R_10518178	C/T	2R	10518178	+	NA	NA	NA	NA	NA	NA	C	C	C	C	Y	C	C	C	C	Y	C	C	C	C	Y	N	C	C	C	C	C	C	C	Y	C	C	C	C	Y	C	C	C	C	Y	C	C	C	C	C
S2R_10518184	C/T	2R	10518184	+	NA	NA	NA	NA	NA	NA	C	C	C	C	C	C	Y	C	C	C	C	Y	Y	C	C	N	C	Y	C	Y	C	C	C	C	C	Y	C	C	C	C	C	C	Y	C	C	Y	C	C	C
S2R_10518185	G/C	2R	10518185	+	NA	NA	NA	NA	NA	NA	G	G	G	G	S	G	G	G	G	S	G	G	G	G	S	N	G	S	G	G	G	G	G	S	G	G	G	G	S	G	G	G	S	S	G	G	G	G	G
S2R_10518188	C/A	2R	10518188	+	NA	NA	NA	NA	NA	NA	C	C	C	C	C	M	C	C	N	C	C	C	C	C	C	N	M	C	C	C	M	C	C	M	C	C	C	N	C	C	N	M	C	C	N	M	C	M	C
S2R_10563139	T/C	2R	10563139	+	NA	NA	NA	NA	NA	NA	T	T	N	N	T	T	Y	T	N	T	T	Y	T	N	T	T	T	T	T	T	N	T	T	N	T	N	T	N	T	T	T	N	C	T	T	T	T	T	T
S2R_10563172	T/G	2R	10563172	+	NA	NA	NA	NA	NA	NA	T	T	N	N	T	T	K	T	N	T	T	K	T	N	T	T	T	T	T	T	N	T	T	N	T	N	T	N	T	T	T	N	G	T	T	T	T	T	T
S2R_10563173	A/T	2R	10563173	+	NA	NA	NA	NA	NA	NA	A	A	N	N	A	A	T	A	N	W	W	W	A	N	W	A	A	A	A	A	N	A	T	N	A	N	A	N	A	A	W	N	T	A	W	A	A	A	A
S2R_10563174	C/A	2R	10563174	+	NA	NA	NA	NA	NA	NA	C	C	N	N	C	C	M	C	N	C	C	M	C	N	C	C	C	C	C	C	N	C	C	N	C	N	C	N	C	C	C	N	A	C	C	C	C	C	C
S2R_10635824	C/G	2R	10635824	+	NA	NA	NA	NA	NA	NA	C	G	C	S	S	C	G	C	S	C	G	S	G	N	S	C	N	G	S	C	S	C	S	C	C	C	S	S	G	S	G	C	C	N	C	N	N	C	C
S2R_10669798	G/A	2R	10669798	+	NA	NA	NA	NA	NA	NA	G	G	G	G	G	R	G	G	R	R	G	G	G	G	G	G	G	G	G	G	G	G	G	G	G	G	R	G	G	G	G	G	G	N	G	G	G	G	G
S2R_10669833	A/C	2R	10669833	+	NA	NA	NA	NA	NA	NA	A	A	A	M	C	A	M	A	M	M	A	A	A	M	A	C	A	A	A	A	A	A	M	A	A	A	A	A	A	A	A	A	A	N	A	M	A	M	A
S2R_10669837	T/G	2R	10669837	+	NA	NA	NA	NA	NA	NA	K	T	T	T	T	T	T	T	T	T	T	T	K	T	T	T	K	T	K	K	T	G	T	T	T	T	K	T	T	T	T	K	K	N	T	K	T	T	T
S2R_10680404	A/G	2R	10680404	+	NA	NA	NA	NA	NA	NA	R	A	A	R	A	A	A	A	R	A	G	A	A	A	A	G	A	A	R	A	R	N	R	R	A	A	R	A	A	A	A	A	A	R	R	A	A	A	A
S2R_10680429	A/C	2R	10680429	+	NA	NA	NA	NA	NA	NA	M	A	A	M	A	A	A	A	M	A	C	A	A	A	A	C	A	A	M	A	M	N	M	M	A	A	M	A	A	A	A	A	A	M	M	A	A	A	A
S2R_10680442	A/G	2R	10680442	+	NA	NA	NA	NA	NA	NA	R	R	A	A	A	A	A	A	A	A	A	A	A	R	A	A	A	A	A	A	A	N	A	A	A	A	A	A	A	A	A	A	A	A	A	A	A	R	A
S2R_10680444	A/G	2R	10680444	+	NA	NA	NA	NA	NA	NA	R	R	A	A	A	A	A	A	A	A	A	A	A	R	A	A	A	A	A	A	A	N	A	A	A	A	A	A	A	A	A	A	A	A	A	A	A	R	A
S2R_10680448	G/A	2R	10680448	+	NA	NA	NA	NA	NA	NA	R	G	G	R	G	G	G	G	R	G	A	G	G	G	G	A	G	G	R	G	R	N	R	R	G	G	R	G	G	G	G	G	G	R	R	G	G	G	G
S2R_10712144	G/A	2R	10712144	+	NA	NA	NA	NA	NA	NA	G	G	G	G	G	N	G	G	G	G	G	G	G	G	G	N	G	G	G	G	G	G	A	G	A	N	G	G	A	G	G	G	G	G	G	G	G	G	G
S2R_10725776	G/T	2R	10725776	+	NA	NA	NA	NA	NA	NA	G	G	G	G	G	G	G	G	K	G	G	G	G	G	G	G	G	G	G	G	G	G	G	K	G	G	G	G	G	G	G	G	K	K	G	G	G	G	G
S2R_10725783	C/G	2R	10725783	+	NA	NA	NA	NA	NA	NA	C	C	C	C	C	C	C	C	S	C	C	C	C	C	C	C	C	C	C	C	C	C	C	S	C	C	C	C	C	C	C	C	S	S	C	C	C	C	C
S2R_10725796	T/C	2R	10725796	+	NA	NA	NA	NA	NA	NA	Y	T	T	T	T	T	T	T	Y	T	T	T	Y	Y	T	T	Y	Y	Y	T	Y	T	T	T	T	T	Y	T	T	T	T	T	Y	Y	Y	T	Y	T	Y
S2R_10833425	C/T	2R	10833425	+	NA	NA	NA	NA	NA	NA	Y	C	Y	T	C	C	C	C	C	Y	Y	C	C	Y	C	C	C	Y	Y	C	C	C	C	C	C	C	Y	C	C	C	C	C	Y	C	C	C	C	Y	C
S2R_10833429	G/C	2R	10833429	+	NA	NA	NA	NA	NA	NA	G	G	G	C	G	G	G	G	G	S	G	G	G	S	G	G	G	S	S	G	G	G	G	G	G	G	G	G	G	G	G	G	S	G	G	G	G	G	G
S2R_10833453	C/G	2R	10833453	+	NA	NA	NA	NA	NA	NA	C	C	S	C	C	C	C	C	C	C	S	S	S	C	C	C	C	S	C	C	C	S	C	C	C	C	C	C	C	S	C	S	C	C	C	C	C	C	C
S2R_10833456	G/C	2R	10833456	+	NA	NA	NA	NA	NA	NA	G	G	G	C	G	G	G	G	G	S	G	G	G	S	G	G	G	S	S	G	G	G	G	G	G	G	G	G	G	G	G	G	S	G	G	G	G	G	G
S2R_10956738	G/T	2R	10956738	+	NA	NA	NA	NA	NA	NA	G	N	G	N	G	G	G	N	G	N	G	G	G	G	G	G	N	K	G	G	G	G	G	G	N	G	G	K	G	G	K	N	K	G	N	G	G	G	K
S2R_10956780	C/G	2R	10956780	+	NA	NA	NA	NA	NA	NA	G	N	S	N	C	S	C	N	S	N	C	C	S	S	G	G	N	S	C	S	G	S	S	G	N	C	G	S	C	S	S	N	S	G	N	C	G	S	C
S2R_10956781	G/C	2R	10956781	+	NA	NA	NA	NA	NA	NA	C	N	S	N	G	S	G	N	S	N	G	G	S	S	C	C	N	S	G	S	C	S	S	C	N	G	C	S	G	S	S	N	S	C	N	G	C	S	G
S2R_10958765	C/T	2R	10958765	+	NA	NA	NA	NA	NA	NA	C	N	Y	C	N	C	C	C	C	Y	C	N	Y	N	C	C	T	Y	Y	T	C	C	Y	Y	C	N	T	T	Y	C	Y	C	Y	Y	Y	C	C	C	N
S2R_10958786	G/C	2R	10958786	+	NA	NA	NA	NA	NA	NA	G	N	G	G	N	G	G	G	G	S	G	N	S	N	G	G	G	G	G	G	G	G	G	S	G	N	G	G	G	G	S	G	G	S	G	G	G	G	N
S2R_10958789	G/T	2R	10958789	+	NA	NA	NA	NA	NA	NA	G	N	K	G	N	G	G	G	G	K	G	N	K	N	G	G	T	K	K	T	G	G	K	K	G	N	T	T	K	G	K	G	K	K	K	G	G	G	N
S2R_11028578	G/A	2R	11028578	+	NA	NA	NA	NA	NA	NA	N	G	G	N	G	N	G	G	R	R	N	G	R	G	G	G	G	G	G	G	G	A	G	G	G	G	G	G	R	G	G	G	G	G	G	R	N	G	G
S2R_11036769	T/C	2R	11036769	+	NA	NA	NA	NA	NA	NA	T	T	T	T	T	N	T	N	C	T	T	T	N	T	T	T	T	N	T	T	T	T	T	T	T	T	T	Y	T	N	T	T	T	Y	T	T	N	T	N
S2R_11036811	T/C	2R	11036811	+	NA	NA	NA	NA	NA	NA	T	T	T	T	T	N	T	N	T	T	T	T	Y	T	T	T	T	T	T	T	T	T	T	T	Y	C	T	T	T	T	T	T	T	Y	T	T	N	T	N
S2R_11051505	C/G	2R	11051505	+	NA	NA	NA	NA	NA	NA	C	N	C	C	C	C	C	C	C	C	C	C	C	G	C	C	C	C	C	C	N	C	C	C	N	C	C	C	C	S	C	S	N	C	C	C	N	C	C
S2R_11051517	C/G	2R	11051517	+	NA	NA	NA	NA	NA	NA	C	N	C	C	C	C	C	C	C	C	C	C	C	G	C	C	C	C	C	C	N	C	C	C	N	C	C	C	C	S	C	S	N	C	C	C	N	C	C
S2R_11068056	G/A	2R	11068056	+	NA	NA	NA	NA	NA	NA	G	G	R	G	G	G	R	G	G	G	R	R	G	G	G	G	G	G	G	R	R	G	G	G	A	G	R	G	G	G	G	G	G	R	R	G	G	G	G
S2R_11068074	C/A	2R	11068074	+	NA	NA	NA	NA	NA	NA	C	C	M	C	C	C	M	N	C	C	M	M	C	M	C	N	C	N	M	M	M	C	C	C	A	N	M	C	C	C	C	C	N	M	M	N	M	N	N
S2R_11079233	G/A	2R	11079233	+	NA	NA	NA	NA	NA	NA	A	N	R	G	G	G	R	R	R	G	R	R	G	G	R	N	G	G	R	R	N	G	G	G	G	G	G	R	A	R	G	R	G	G	N	R	N	G	A
S2R_11114777	C/T	2R	11114777	+	NA	NA	NA	NA	NA	NA	C	C	C	C	C	N	C	C	Y	C	C	Y	C	C	C	N	C	C	C	Y	C	C	C	C	C	Y	C	C	Y	C	C	C	C	C	Y	C	N	Y	C
S2R_11114779	T/G	2R	11114779	+	NA	NA	NA	NA	NA	NA	T	T	T	T	T	N	T	T	K	T	T	K	T	T	T	N	T	T	T	K	T	T	T	T	T	K	T	T	K	T	T	T	T	T	K	T	N	K	T
S2R_11114801	A/G	2R	11114801	+	NA	NA	NA	NA	NA	NA	A	A	A	A	A	N	A	A	R	A	A	R	A	A	A	N	A	A	A	R	A	A	A	A	A	R	A	A	R	A	A	A	A	A	R	A	N	R	A
S2R_11116939	T/C	2R	11116939	+	NA	NA	NA	NA	NA	NA	T	N	T	T	T	N	T	T	C	Y	T	T	T	T	T	N	N	T	N	T	N	T	T	T	T	T	Y	T	T	T	T	T	T	T	T	T	T	Y	T
S2R_11116952	C/T	2R	11116952	+	NA	NA	NA	NA	NA	NA	C	N	Y	C	C	N	C	C	C	Y	C	C	Y	C	C	N	N	Y	N	T	N	C	C	C	C	Y	C	C	C	C	C	C	C	C	Y	C	C	C	C
S2R_11116971	G/A	2R	11116971	+	NA	NA	NA	NA	NA	NA	G	N	R	R	G	N	G	G	A	A	G	G	R	G	G	N	N	R	N	A	N	G	A	G	G	R	R	A	G	G	G	G	G	G	R	G	G	R	G
S2R_11116972	C/T	2R	11116972	+	NA	NA	NA	NA	NA	NA	C	N	Y	C	C	N	C	C	C	Y	C	C	Y	C	C	N	N	Y	N	T	N	C	C	C	C	Y	C	C	C	C	C	C	C	C	Y	C	C	C	C
S2R_11179103	C/G	2R	11179103	+	NA	NA	NA	NA	NA	NA	C	S	C	C	S	C	C	S	S	C	C	C	S	S	S	S	C	S	S	C	C	C	C	S	C	C	C	C	C	C	S	S	C	S	C	C	C	C	C
S2R_11209077	T/C	2R	11209077	+	NA	NA	NA	NA	NA	NA	T	T	T	T	T	Y	T	T	Y	Y	T	T	T	T	T	T	T	T	T	T	N	Y	T	N	T	T	T	T	T	T	T	T	N	Y	Y	T	Y	T	N
S2R_11209086	C/T	2R	11209086	+	NA	NA	NA	NA	NA	NA	C	C	Y	Y	C	C	C	C	C	C	C	C	Y	C	C	C	C	Y	C	C	C	C	C	Y	C	C	C	C	C	Y	C	C	C	C	C	C	Y	C	Y
S2R_11209098	T/C	2R	11209098	+	NA	NA	NA	NA	NA	NA	T	T	T	T	T	T	T	T	Y	T	T	T	T	T	T	T	T	T	T	T	T	Y	T	Y	T	T	Y	T	T	T	T	T	T	Y	Y	T	Y	T	T
S2R_11209119	A/T	2R	11209119	+	NA	NA	NA	NA	NA	NA	A	A	A	A	A	A	A	A	W	A	A	A	A	A	A	A	A	A	A	A	A	W	A	W	A	A	W	A	A	A	A	A	A	W	W	A	W	A	A
S2R_11209122	T/C	2R	11209122	+	NA	NA	NA	NA	NA	NA	T	T	T	T	T	Y	Y	T	Y	T	T	T	Y	T	T	T	Y	T	Y	Y	Y	T	T	T	T	T	T	Y	T	T	T	T	Y	T	T	T	Y	Y	Y
S2R_11209128	A/G	2R	11209128	+	NA	NA	NA	NA	NA	NA	A	A	R	R	A	A	A	A	A	A	A	A	A	R	A	R	R	R	A	R	A	A	A	A	R	A	A	R	A	A	A	A	R	R	R	R	A	A	A
S2R_11239781	A/G	2R	11239781	+	NA	NA	NA	NA	NA	NA	A	R	R	A	A	A	A	A	G	A	R	R	A	A	R	A	A	N	A	R	N	A	G	N	A	R	A	R	A	A	A	N	N	A	A	A	G	G	N
S2R_11239784	A/T	2R	11239784	+	NA	NA	NA	NA	NA	NA	A	A	W	A	A	A	W	T	A	W	A	A	A	A	W	A	A	N	A	W	N	A	A	N	T	W	A	A	A	T	A	N	N	W	A	W	A	A	N
S2R_11258867	A/G	2R	11258867	+	NA	NA	NA	NA	NA	NA	A	A	R	A	A	A	A	A	A	A	A	A	A	A	A	A	A	A	A	A	A	A	R	A	A	R	A	A	A	A	R	R	A	A	A	A	A	R	A
S2R_11294830	A/G	2R	11294830	+	NA	NA	NA	NA	NA	NA	R	A	R	A	A	R	A	R	A	R	A	A	A	A	A	A	A	R	A	A	A	A	A	A	A	A	A	R	A	A	A	A	A	A	A	A	A	A	A
S2R_11356370	G/A	2R	11356370	+	NA	NA	NA	NA	NA	NA	G	G	G	G	R	G	G	G	G	R	G	G	G	R	R	R	G	G	G	G	G	G	R	R	G	G	G	R	G	G	G	R	G	G	G	R	G	G	G
S2R_11356401	C/T	2R	11356401	+	NA	NA	NA	NA	NA	NA	C	C	C	C	C	C	C	Y	C	C	Y	C	Y	C	C	C	C	C	C	C	C	C	C	C	C	C	Y	C	C	Y	C	C	C	C	C	C	C	C	Y
S2R_11356403	C/T	2R	11356403	+	NA	NA	NA	NA	NA	NA	C	Y	C	Y	C	C	Y	C	C	Y	Y	Y	C	C	C	Y	C	Y	C	C	C	C	C	C	C	Y	C	C	C	C	C	C	C	Y	C	C	C	C	C
S2R_11356417	C/T	2R	11356417	+	NA	NA	NA	NA	NA	NA	C	C	C	C	C	C	C	Y	C	C	Y	C	Y	C	C	C	C	C	Y	Y	C	C	C	C	Y	C	Y	C	Y	Y	Y	C	Y	C	C	C	Y	C	Y
S2R_11356418	G/A	2R	11356418	+	NA	NA	NA	NA	NA	NA	G	G	G	G	R	G	G	G	G	R	G	G	G	R	R	R	G	G	G	G	G	G	R	R	G	G	G	R	G	G	G	R	G	G	G	R	G	G	G
S2R_11484361	C/G	2R	11484361	+	NA	NA	NA	NA	NA	NA	C	C	S	S	C	C	C	C	C	C	C	C	C	C	C	G	C	S	C	C	C	G	C	C	N	C	C	S	C	C	C	C	G	S	C	C	N	C	C
S2R_11484364	C/G	2R	11484364	+	NA	NA	NA	NA	NA	NA	C	C	C	S	C	C	C	C	C	C	C	C	C	C	C	C	C	S	C	C	C	G	C	C	N	C	C	S	C	C	C	C	G	S	C	C	N	C	C
S2R_11517101	T/C	2R	11517101	+	NA	NA	NA	NA	NA	NA	Y	T	T	T	T	T	Y	Y	T	T	T	T	Y	T	T	T	T	T	T	T	T	T	T	T	Y	T	T	T	T	T	Y	T	T	T	Y	T	T	T	T
S2R_11517110	G/A	2R	11517110	+	NA	NA	NA	NA	NA	NA	R	G	G	G	G	G	R	R	G	G	G	G	R	G	G	G	G	G	G	G	G	G	G	G	R	G	G	G	G	G	R	G	G	G	R	G	G	G	G
S2R_11580494	G/A	2R	11580494	+	NA	NA	NA	NA	NA	NA	G	G	G	G	G	G	G	G	G	G	G	G	G	A	G	N	G	G	N	G	G	N	G	G	R	G	G	G	G	N	G	N	G	A	G	G	N	G	N
S2R_11580518	T/C	2R	11580518	+	NA	NA	NA	NA	NA	NA	T	T	T	T	T	T	T	T	T	T	T	T	T	C	T	N	T	T	N	T	T	N	T	T	Y	T	T	T	T	N	T	N	T	C	T	T	N	T	N
S2R_11662273	A/T	2R	11662273	+	NA	NA	NA	NA	NA	NA	A	W	W	A	A	N	A	W	A	A	A	A	W	A	A	A	A	A	W	A	A	A	A	A	A	A	W	A	A	A	A	A	A	A	A	A	A	W	A
S2R_11662289	T/G	2R	11662289	+	NA	NA	NA	NA	NA	NA	T	K	T	T	T	N	T	T	T	T	T	T	K	N	T	T	T	T	K	T	K	T	T	T	T	T	K	T	T	T	T	T	T	T	T	T	T	T	T
S2R_11662305	G/A	2R	11662305	+	NA	NA	NA	NA	NA	NA	G	R	G	G	G	N	G	G	G	G	G	G	R	G	G	G	G	G	R	G	R	G	G	G	G	G	R	G	G	G	G	G	G	G	G	G	G	G	G
S2R_11784507	G/C	2R	11784507	+	NA	NA	NA	NA	NA	NA	G	C	S	G	C	G	S	G	G	S	S	G	G	S	G	N	G	C	C	G	G	G	G	S	G	G	S	C	S	G	G	G	G	G	S	G	C	G	S
S2R_11805947	C/A	2R	11805947	+	NA	NA	NA	NA	NA	NA	C	M	C	C	C	M	M	A	A	C	A	M	N	C	A	N	M	M	C	M	M	C	M	A	C	C	A	M	A	A	A	M	A	M	N	C	N	M	N
S2R_11826560	C/A	2R	11826560	+	NA	NA	NA	NA	NA	NA	C	C	A	C	A	C	C	C	C	M	C	M	M	M	C	N	C	C	C	M	M	A	C	C	C	C	C	A	C	M	C	C	C	C	C	N	N	C	C
S2R_11826586	G/A	2R	11826586	+	NA	NA	NA	NA	NA	NA	G	G	G	G	G	G	G	G	R	G	G	R	G	G	G	N	G	G	G	G	G	G	G	G	G	A	G	G	G	G	G	G	G	R	G	N	N	R	G
S2R_11826609	C/A	2R	11826609	+	NA	NA	NA	NA	NA	NA	C	C	A	C	A	C	C	C	C	M	C	M	M	M	C	N	C	C	C	M	M	A	C	C	C	C	C	A	C	M	C	C	C	C	C	N	N	C	C
S2R_11864104	G/A	2R	11864104	+	NA	NA	NA	NA	NA	NA	G	G	G	R	G	N	G	G	G	G	G	N	G	G	G	G	G	G	G	G	G	G	A	N	R	G	G	G	R	G	G	G	G	R	R	G	N	G	G
S2R_11864120	C/T	2R	11864120	+	NA	NA	NA	NA	NA	NA	Y	C	C	Y	Y	N	Y	C	Y	Y	C	N	Y	C	C	C	C	Y	C	T	C	C	C	N	C	C	C	Y	Y	C	T	Y	C	Y	Y	Y	N	Y	C
S2R_11876173	C/T	2R	11876173	+	NA	NA	NA	NA	NA	NA	N	C	C	C	C	N	C	C	Y	C	C	C	Y	C	C	Y	C	Y	C	C	C	C	C	T	Y	C	T	Y	C	Y	N	T	C	C	C	N	C	C	C
S2R_11886071	T/C	2R	11886071	+	NA	NA	NA	NA	NA	NA	T	Y	T	N	T	N	Y	N	T	T	Y	Y	T	T	T	N	T	T	T	T	T	T	Y	Y	T	Y	C	T	T	Y	C	Y	T	T	T	Y	T	N	T
S2R_12025356	G/A	2R	12025356	+	NA	NA	NA	NA	NA	NA	G	G	G	A	G	N	G	A	A	G	G	G	G	G	R	A	A	G	N	G	G	G	R	G	G	G	A	G	R	G	N	N	G	G	R	R	G	G	G
S2R_12025397	G/T	2R	12025397	+	NA	NA	NA	NA	NA	NA	G	K	G	T	K	N	G	T	T	G	G	G	G	G	K	T	T	T	N	G	G	G	K	G	G	G	T	G	K	G	N	N	G	G	K	K	G	G	G
S2R_12041433	A/T	2R	12041433	+	NA	NA	NA	NA	NA	NA	A	A	A	N	A	A	A	N	W	A	A	A	T	W	A	A	W	A	A	N	A	N	N	N	A	A	A	W	A	T	T	A	A	A	A	A	N	W	W
S2R_12041440	C/T	2R	12041440	+	NA	NA	NA	NA	NA	NA	Y	C	C	N	C	C	C	N	C	C	C	C	C	C	C	C	C	C	C	N	C	N	N	N	C	C	C	C	Y	C	C	C	C	C	C	Y	N	C	C
S2R_12041441	C/T	2R	12041441	+	NA	NA	NA	NA	NA	NA	C	Y	C	N	C	C	T	N	C	C	C	C	C	C	Y	Y	C	Y	Y	N	C	N	N	N	Y	C	C	C	C	C	C	C	C	C	Y	C	N	C	C
S2R_12041453	A/C	2R	12041453	+	NA	NA	NA	NA	NA	NA	A	M	A	N	A	A	C	N	A	A	A	A	A	A	M	M	A	M	M	N	A	N	N	N	M	A	A	A	A	A	A	A	A	A	M	A	N	A	A
S2R_12041458	A/G	2R	12041458	+	NA	NA	NA	NA	NA	NA	N	A	A	N	R	A	A	N	A	A	R	A	A	A	R	A	A	A	A	N	A	N	N	N	N	A	A	A	A	A	A	A	A	A	R	A	N	A	A
S2R_12041464	C/A	2R	12041464	+	NA	NA	NA	NA	NA	NA	M	C	C	N	M	M	C	N	C	M	C	M	C	N	C	C	C	C	C	N	C	N	N	N	N	M	A	C	C	C	C	C	C	C	M	M	N	C	M
S2R_12062180	A/T	2R	12062180	+	NA	NA	NA	NA	NA	NA	A	N	A	W	A	A	A	A	A	A	A	W	A	A	A	A	A	A	A	A	A	W	A	A	A	A	W	A	A	A	W	W	A	A	A	A	A	A	A
S2R_12062182	G/T	2R	12062182	+	NA	NA	NA	NA	NA	NA	G	N	G	G	G	G	G	G	K	G	G	G	G	G	G	G	G	G	G	G	K	G	G	G	K	G	G	G	K	G	G	G	K	G	K	G	G	G	G
S2R_12062209	G/C	2R	12062209	+	NA	NA	NA	NA	NA	NA	G	N	G	G	G	G	G	G	S	G	G	G	G	G	G	G	G	G	G	G	S	G	G	G	S	G	G	G	S	G	G	G	S	G	S	G	G	G	G
S2R_12072934	T/C	2R	12072934	+	NA	NA	NA	NA	NA	NA	T	T	T	Y	T	T	T	T	T	T	T	T	T	Y	T	T	T	T	T	T	T	T	T	Y	T	T	T	T	T	T	T	Y	T	Y	T	T	T	T	T
S2R_12082959	G/T	2R	12082959	+	NA	NA	NA	NA	NA	NA	K	G	K	K	G	K	G	K	K	K	G	G	G	G	G	T	G	G	K	K	N	T	G	K	T	N	G	G	G	N	K	G	G	G	K	K	G	G	K
S2R_12082961	C/T	2R	12082961	+	NA	NA	NA	NA	NA	NA	Y	C	Y	Y	C	Y	C	Y	Y	Y	C	C	C	C	C	T	C	C	Y	Y	N	T	C	Y	T	N	C	C	C	N	Y	C	C	C	Y	Y	C	C	Y
S2R_12083000	C/T	2R	12083000	+	NA	NA	NA	NA	NA	NA	Y	C	Y	Y	C	Y	C	Y	Y	Y	C	C	C	C	C	T	C	C	Y	Y	N	T	C	Y	T	N	C	C	C	N	Y	C	C	C	Y	Y	C	C	Y
S2R_12083006	C/T	2R	12083006	+	NA	NA	NA	NA	NA	NA	C	Y	C	C	C	Y	T	C	C	C	C	Y	C	C	C	C	C	C	C	C	N	C	C	C	C	N	C	C	Y	N	C	C	C	C	C	C	C	C	C
S2R_12105309	G/T	2R	12105309	+	NA	NA	NA	NA	NA	NA	K	G	K	K	G	K	G	G	G	K	N	G	N	G	K	G	G	G	G	G	G	K	G	T	G	K	K	G	K	N	G	K	G	G	G	G	N	G	G
S2R_12105336	C/G	2R	12105336	+	NA	NA	NA	NA	NA	NA	C	C	C	C	C	C	S	C	C	C	S	C	N	C	C	C	C	C	C	C	C	C	C	C	S	C	C	C	C	S	C	S	C	C	C	C	S	C	C
S2R_12128489	C/G	2R	12128489	+	NA	NA	NA	NA	NA	NA	C	C	S	C	S	C	C	C	S	S	C	C	S	C	S	C	C	C	C	C	C	S	C	S	S	S	C	S	C	C	C	S	C	S	C	G	C	C	C
S2R_12128510	G/C	2R	12128510	+	NA	NA	NA	NA	NA	NA	G	G	S	G	S	G	G	G	S	G	G	G	S	G	S	G	G	G	S	G	G	S	G	S	G	S	G	S	S	G	G	S	G	S	S	S	G	G	G
S2R_12128514	T/C	2R	12128514	+	NA	NA	NA	NA	NA	NA	T	N	T	T	Y	N	N	T	N	T	T	T	T	Y	T	T	T	T	T	T	T	N	T	Y	T	Y	N	T	Y	T	T	N	T	T	T	T	T	T	Y
S2R_12142971	C/G	2R	12142971	+	NA	NA	NA	NA	NA	NA	C	S	C	C	C	C	S	C	C	S	C	S	C	C	C	N	C	C	N	C	C	C	C	C	C	C	C	C	C	C	C	G	C	C	C	S	S	C	C
S2R_12142972	G/A	2R	12142972	+	NA	NA	NA	NA	NA	NA	G	G	G	G	G	R	G	G	G	R	G	G	R	G	G	N	G	R	N	G	G	G	G	G	G	R	G	G	G	R	G	G	R	G	G	R	G	G	G
S2R_12144819	A/G	2R	12144819	+	NA	NA	NA	NA	NA	NA	N	R	R	R	R	G	N	G	R	R	A	G	A	R	R	N	G	R	A	N	A	N	R	A	A	R	R	R	A	R	A	A	A	A	R	N	N	A	N
S2R_12144879	G/C	2R	12144879	+	NA	NA	NA	NA	NA	NA	S	S	S	S	N	S	G	S	S	G	G	C	N	G	C	G	S	G	C	N	G	G	G	G	G	G	S	S	N	S	G	G	G	C	S	G	G	G	C
S2R_12144880	A/G	2R	12144880	+	NA	NA	NA	NA	NA	NA	R	R	R	R	N	R	A	R	R	A	A	G	N	A	G	A	R	A	G	N	A	A	A	A	A	A	R	R	N	R	A	A	A	G	R	A	A	A	G
S2R_12149902	C/T	2R	12149902	+	NA	NA	NA	NA	NA	NA	Y	T	Y	N	T	C	N	Y	Y	C	C	N	C	C	C	N	C	C	C	N	N	Y	Y	T	T	Y	C	Y	N	T	C	N	N	N	Y	Y	T	N	N
S2R_12149908	T/C	2R	12149908	+	NA	NA	NA	NA	NA	NA	Y	C	Y	N	C	T	N	Y	Y	T	T	N	T	T	T	N	T	T	T	N	N	Y	Y	C	C	Y	T	Y	N	C	T	N	N	N	Y	Y	C	N	N
S2R_12189290	A/G	2R	12189290	+	NA	NA	NA	NA	NA	NA	R	R	R	A	A	N	R	A	A	A	N	A	A	A	R	R	R	R	R	R	R	G	R	R	G	R	R	R	A	G	A	R	A	A	A	R	N	A	A
S2R_12200592	C/A	2R	12200592	+	NA	NA	NA	NA	NA	NA	M	M	C	A	C	C	M	N	C	M	A	C	N	C	M	M	N	C	C	A	N	C	C	C	C	C	C	C	M	C	C	C	C	N	C	M	N	C	C
S2R_12200620	A/C	2R	12200620	+	NA	NA	NA	NA	NA	NA	M	M	A	C	A	A	M	N	A	M	C	A	A	A	M	M	C	A	A	C	N	A	A	A	A	A	A	A	M	A	A	A	A	A	A	M	N	A	A
S2R_12200626	C/T	2R	12200626	+	NA	NA	NA	NA	NA	NA	Y	C	Y	C	Y	T	C	N	T	C	C	C	Y	T	Y	C	C	T	T	C	N	T	Y	C	C	Y	T	C	Y	C	T	Y	T	Y	Y	Y	N	Y	T
S2R_12200662	C/A	2R	12200662	+	NA	NA	NA	NA	NA	NA	C	C	C	C	C	C	C	C	C	M	C	C	C	C	C	M	M	C	C	C	C	C	M	C	C	C	C	A	C	C	C	C	C	C	C	C	C	C	C
S2R_12200670	T/C	2R	12200670	+	NA	NA	NA	NA	NA	NA	T	T	T	T	T	C	Y	T	T	T	Y	T	Y	T	T	T	T	Y	C	Y	T	T	T	Y	T	T	T	T	T	Y	T	Y	T	Y	T	Y	Y	T	T
S2R_12285660	G/T	2R	12285660	+	NA	NA	NA	NA	NA	NA	G	G	G	G	G	N	G	G	G	G	G	G	G	G	G	G	N	G	K	G	N	G	G	G	G	G	G	N	G	G	G	N	G	G	G	G	G	G	G
S2R_12285706	C/T	2R	12285706	+	NA	NA	NA	NA	NA	NA	C	C	C	C	C	N	C	C	C	C	C	C	C	C	C	C	N	C	Y	C	N	C	C	C	C	C	C	N	C	C	C	N	C	C	T	C	C	C	C
S2R_12412567	C/A	2R	12412567	+	NA	NA	NA	NA	NA	NA	C	C	C	M	M	C	C	M	C	C	C	C	C	C	M	C	M	C	C	C	C	C	C	M	N	M	M	C	C	M	C	M	C	C	M	M	C	C	C
S2R_12453513	C/T	2R	12453513	+	NA	NA	NA	NA	NA	NA	C	C	C	C	C	Y	C	N	C	C	C	C	C	C	N	C	C	C	C	C	C	C	C	C	C	C	C	C	C	N	C	C	C	C	C	C	C	C	N
S2R_12483489	A/C	2R	12483489	+	NA	NA	NA	NA	NA	NA	A	A	A	N	A	N	A	A	A	A	M	A	A	N	A	N	A	A	A	A	A	A	A	A	A	A	N	A	N	A	A	A	A	A	M	A	A	A	A
S2R_12519945	C/T	2R	12519945	+	NA	NA	NA	NA	NA	NA	N	N	C	C	Y	N	T	T	Y	N	C	N	C	N	C	T	N	Y	C	C	T	N	C	Y	T	C	C	C	C	Y	T	N	T	C	T	C	N	C	Y
S2R_12546068	A/G	2R	12546068	+	NA	NA	NA	NA	NA	NA	A	A	A	A	A	R	R	R	R	R	A	R	A	A	A	A	A	R	A	R	A	R	A	R	A	R	A	R	A	A	A	R	R	A	A	N	R	R	A
S2R_12546089	A/G	2R	12546089	+	NA	NA	NA	NA	NA	NA	R	R	A	A	R	R	R	A	A	A	R	A	R	A	R	A	R	R	R	A	A	R	R	A	A	A	R	A	A	A	R	A	A	A	R	N	A	A	A
S2R_12546102	C/G	2R	12546102	+	NA	NA	NA	NA	NA	NA	S	S	C	C	S	S	S	C	C	C	S	C	S	C	S	C	S	S	S	C	C	S	S	C	C	C	S	C	C	C	S	C	C	C	S	N	C	C	C
S2R_12736983	C/T	2R	12736983	+	NA	NA	NA	NA	NA	NA	C	C	C	C	C	C	Y	C	Y	C	C	C	Y	Y	N	N	C	C	T	N	C	C	C	C	N	T	C	Y	N	N	C	T	N	C	C	C	C	C	C
S2R_12829810	G/C	2R	12829810	+	NA	NA	NA	NA	NA	NA	G	G	S	G	N	N	G	G	G	G	G	G	G	G	G	G	G	G	S	G	G	G	G	G	G	G	G	G	G	S	G	G	G	G	G	G	G	G	G
S2R_12890504	T/C	2R	12890504	+	NA	NA	NA	NA	NA	NA	T	C	T	T	Y	T	Y	N	N	Y	T	C	Y	C	Y	Y	C	C	Y	N	T	Y	C	N	T	T	Y	C	Y	T	C	T	Y	C	Y	C	C	C	C
S2R_12890506	T/G	2R	12890506	+	NA	NA	NA	NA	NA	NA	K	T	T	T	T	T	K	N	N	T	T	T	T	T	T	T	T	T	T	N	T	K	T	N	T	T	T	T	T	T	T	T	T	T	T	T	T	T	T
S2R_12890513	A/T	2R	12890513	+	NA	NA	NA	NA	NA	NA	W	A	T	T	W	T	W	N	N	W	T	A	W	A	W	W	A	A	W	N	T	W	A	N	T	T	W	A	W	T	A	T	W	A	W	A	A	A	A
S2R_12890525	T/C	2R	12890525	+	NA	NA	NA	NA	NA	NA	Y	T	C	C	Y	C	Y	N	N	Y	C	T	Y	T	Y	Y	T	T	Y	N	C	Y	T	N	C	C	Y	T	Y	C	T	C	Y	T	Y	T	T	T	T
S2R_12890531	A/G	2R	12890531	+	NA	NA	NA	NA	NA	NA	R	A	G	G	R	G	R	N	N	R	G	A	R	A	R	R	A	A	R	N	G	R	A	N	G	G	R	A	R	G	A	G	R	A	R	A	A	A	A
S2R_12890534	G/A	2R	12890534	+	NA	NA	NA	NA	NA	NA	R	G	A	A	R	A	R	N	N	R	A	G	R	G	R	R	G	G	R	N	A	R	G	N	A	A	R	G	R	A	G	A	R	G	R	G	G	G	G
S2R_13058925	C/T	2R	13058925	+	NA	NA	NA	NA	NA	NA	C	N	C	C	C	C	Y	Y	C	Y	N	C	Y	C	C	C	N	N	C	C	C	C	C	N	N	C	N	N	C	C	C	C	C	C	C	C	N	C	C
S2R_13058932	T/C	2R	13058932	+	NA	NA	NA	NA	NA	NA	T	N	T	T	T	T	Y	Y	T	Y	N	T	Y	T	T	T	N	N	T	T	T	T	T	N	N	T	N	N	T	T	T	T	T	T	T	T	N	T	T
S2R_13134251	C/T	2R	13134251	+	NA	NA	NA	NA	NA	NA	C	C	C	C	C	C	Y	C	C	C	C	Y	C	C	C	C	C	C	C	Y	C	C	C	C	C	C	C	Y	C	Y	C	C	C	C	C	C	C	C	C
S2R_13181935	G/A	2R	13181935	+	NA	NA	NA	NA	NA	NA	R	G	A	G	R	N	G	N	R	G	R	G	G	A	G	A	N	G	N	G	N	A	G	G	G	R	R	G	A	R	G	G	G	R	R	A	N	R	G
S2R_13181947	C/T	2R	13181947	+	NA	NA	NA	NA	NA	NA	C	C	C	C	C	N	C	N	C	C	C	C	C	C	C	C	N	C	N	Y	N	C	C	Y	C	C	C	C	C	C	C	C	C	C	Y	C	N	C	C
S2R_13181948	C/T	2R	13181948	+	NA	NA	NA	NA	NA	NA	Y	C	C	T	C	N	Y	N	C	Y	C	Y	Y	C	Y	C	N	Y	N	Y	N	C	Y	C	C	C	Y	T	C	Y	T	Y	C	Y	C	C	N	Y	T
S2R_13181951	C/T	2R	13181951	+	NA	NA	NA	NA	NA	NA	Y	C	C	T	C	N	Y	N	C	Y	C	Y	Y	C	Y	C	N	Y	N	Y	N	C	Y	C	C	C	Y	T	C	Y	T	Y	C	Y	C	C	N	Y	T
S2R_13181973	T/C	2R	13181973	+	NA	NA	NA	NA	NA	NA	Y	T	T	C	T	N	Y	N	T	Y	T	Y	Y	T	Y	T	N	Y	N	Y	N	T	Y	T	T	T	Y	C	T	Y	C	Y	T	Y	T	T	N	Y	C
S2R_13185751	G/T	2R	13185751	+	NA	NA	NA	NA	NA	NA	G	G	K	G	K	G	G	G	G	G	K	G	G	K	K	G	G	G	K	K	N	G	G	N	G	G	G	G	G	G	K	K	G	N	G	G	N	G	K
S2R_13185758	C/A	2R	13185758	+	NA	NA	NA	NA	NA	NA	C	M	C	C	C	C	C	M	C	C	C	C	C	C	C	C	C	C	C	C	N	C	M	N	C	C	C	C	C	C	M	C	C	N	C	M	N	C	C
S2R_13185778	C/T	2R	13185778	+	NA	NA	NA	NA	NA	NA	C	Y	C	Y	C	C	C	Y	C	C	C	Y	C	C	C	C	Y	C	Y	C	N	C	C	N	C	C	Y	C	Y	C	C	C	C	N	Y	Y	N	C	C
S2R_13203761	T/A	2R	13203761	+	NA	NA	NA	NA	NA	NA	W	T	T	W	T	N	T	T	T	N	T	W	T	T	T	N	T	T	T	N	T	T	T	T	T	T	T	A	T	T	T	T	T	T	T	W	N	T	T
S2R_13203762	G/T	2R	13203762	+	NA	NA	NA	NA	NA	NA	K	G	G	K	G	N	G	G	G	N	G	K	G	G	G	N	G	G	G	N	G	G	G	G	G	G	G	T	G	G	G	G	G	G	G	K	N	G	G
S2R_13242870	C/T	2R	13242870	+	NA	NA	NA	NA	NA	NA	C	C	Y	C	C	Y	Y	C	C	C	C	C	C	C	Y	C	C	C	C	Y	C	C	C	Y	Y	C	C	C	C	C	C	Y	C	C	Y	Y	C	Y	C
S2R_13265600	G/A	2R	13265600	+	NA	NA	NA	NA	NA	NA	G	G	G	G	G	G	G	G	A	G	R	N	R	G	G	G	R	G	G	N	N	G	R	G	G	G	G	N	G	A	G	G	N	G	G	G	N	G	G
S2R_13265608	T/G	2R	13265608	+	NA	NA	NA	NA	NA	NA	K	K	T	T	T	T	G	K	T	K	T	N	K	K	T	T	T	T	G	N	N	T	K	T	T	T	T	N	T	T	T	T	N	T	T	T	N	T	T
S2R_13356028	G/C	2R	13356028	+	NA	NA	NA	NA	NA	NA	G	N	G	S	G	N	G	S	G	S	S	G	S	N	C	N	S	S	C	S	G	C	N	S	S	G	G	S	G	N	G	C	N	S	S	S	N	C	G
S2R_13356157	G/A	2R	13356157	+	NA	NA	NA	NA	NA	NA	R	A	A	R	A	G	G	R	G	R	G	R	G	R	A	R	A	R	G	G	N	A	R	G	R	N	G	R	R	A	R	A	A	A	G	A	A	A	G
S2R_13375170	G/A	2R	13375170	+	NA	NA	NA	NA	NA	NA	G	G	R	R	N	N	G	N	G	R	A	G	R	G	G	N	A	G	G	G	N	A	G	G	R	R	R	A	G	N	G	R	A	R	R	G	N	G	G
S2R_13385416	A/T	2R	13385416	+	NA	NA	NA	NA	NA	NA	A	A	A	A	A	W	A	A	A	A	A	W	A	A	A	A	A	A	A	W	A	A	W	A	W	A	A	A	A	W	W	A	A	A	A	W	W	A	A
S2R_13401727	C/G	2R	13401727	+	NA	NA	NA	NA	NA	NA	G	C	C	C	C	N	S	C	C	S	C	C	C	S	N	C	C	C	C	C	C	C	C	C	N	C	C	C	C	S	N	C	G	C	C	C	N	C	C
S2R_13401787	G/T	2R	13401787	+	NA	NA	NA	NA	NA	NA	T	K	G	G	K	K	G	N	G	K	G	K	N	G	G	G	K	G	G	T	T	N	K	G	G	G	G	N	G	K	T	G	G	N	T	G	N	N	N
S2R_13707544	C/T	2R	13707544	+	NA	NA	NA	NA	NA	NA	Y	T	C	N	T	C	C	T	T	Y	T	C	N	C	C	C	T	Y	T	C	C	C	Y	Y	C	C	C	C	Y	T	N	C	C	T	Y	C	C	C	C
S2R_13707549	C/T	2R	13707549	+	NA	NA	NA	NA	NA	NA	Y	T	C	N	T	C	C	T	T	Y	T	C	N	C	C	C	T	Y	T	C	C	C	Y	Y	C	C	C	C	Y	T	N	C	C	T	Y	C	C	C	C
S2R_13776965	A/G	2R	13776965	+	NA	NA	NA	NA	NA	NA	A	R	A	G	A	A	A	A	A	R	A	A	A	A	A	N	N	A	A	A	N	R	R	A	G	N	R	A	A	A	G	G	N	A	A	R	A	A	N
S2R_13778226	G/C	2R	13778226	+	NA	NA	NA	NA	NA	NA	G	G	G	G	G	G	G	G	G	G	G	G	G	S	G	G	G	G	G	N	C	G	G	G	G	S	G	G	G	G	G	G	G	S	G	G	G	G	G
S2R_13812116	T/C	2R	13812116	+	NA	NA	NA	NA	NA	NA	T	T	Y	T	T	T	Y	Y	Y	Y	T	C	N	T	T	N	Y	T	T	T	T	T	T	Y	Y	T	T	T	Y	T	T	Y	T	Y	T	Y	N	T	T
S2R_13812475	C/G	2R	13812475	+	NA	NA	NA	NA	NA	NA	C	S	S	C	C	N	C	C	S	C	G	N	C	C	S	N	S	S	C	C	S	S	S	C	N	C	S	C	C	S	C	C	C	S	C	C	C	C	S
S2R_13812478	G/C	2R	13812478	+	NA	NA	NA	NA	NA	NA	G	S	S	G	G	N	G	G	S	G	C	N	G	G	S	N	S	S	G	G	S	S	S	G	N	G	S	G	G	S	G	G	G	S	G	G	G	G	S
S2R_13885088	C/A	2R	13885088	+	NA	NA	NA	NA	NA	NA	N	C	C	C	C	C	C	C	C	C	C	C	N	C	C	C	C	M	M	C	C	C	C	C	C	N	C	C	C	C	C	C	N	C	C	A	M	C	C
S2R_14032795	T/C	2R	14032795	+	NA	NA	NA	NA	NA	NA	T	Y	Y	Y	T	N	T	T	T	Y	T	T	Y	T	Y	T	N	T	T	T	T	C	T	Y	T	T	T	T	T	T	T	C	Y	N	T	T	Y	T	T
S2R_14032798	G/A	2R	14032798	+	NA	NA	NA	NA	NA	NA	G	R	R	R	G	N	G	G	G	R	G	G	R	G	R	G	N	G	G	G	G	A	G	R	G	G	G	G	G	G	G	A	R	N	G	G	R	G	G
S2R_14032800	G/C	2R	14032800	+	NA	NA	NA	NA	NA	NA	G	C	C	S	G	N	G	G	G	S	G	G	S	G	S	G	N	G	G	G	G	C	G	S	C	G	G	G	G	G	S	C	C	N	G	G	S	G	G
S2R_14131896	C/G	2R	14131896	+	NA	NA	NA	NA	NA	NA	S	C	S	C	C	N	C	S	C	S	C	G	C	S	C	S	C	C	S	C	C	C	C	S	C	S	C	G	N	C	C	G	C	C	S	C	C	C	C
S2R_14140414	G/A	2R	14140414	+	NA	NA	NA	NA	NA	NA	R	G	G	R	G	G	G	G	G	G	G	R	G	G	G	G	G	G	G	G	G	G	G	G	R	G	G	G	G	G	G	R	G	G	G	G	R	G	R
S2R_14170722	G/A	2R	14170722	+	NA	NA	NA	NA	NA	NA	G	G	G	R	G	G	G	G	G	G	G	G	G	G	G	G	R	G	G	G	G	G	G	R	G	G	G	G	R	G	G	G	R	G	G	G	G	G	G
S2R_14170736	A/G	2R	14170736	+	NA	NA	NA	NA	NA	NA	R	A	A	R	A	A	A	A	A	A	R	A	A	R	A	A	R	A	R	R	A	R	A	R	A	A	A	A	R	A	A	R	R	A	R	A	A	A	A
S2R_14171304	C/A	2R	14171304	+	NA	NA	NA	NA	NA	NA	C	N	M	N	M	C	M	N	C	C	C	C	C	C	C	N	A	C	C	C	C	C	C	C	C	C	C	M	C	C	C	C	C	C	C	M	C	C	C
S2R_14171332	A/G	2R	14171332	+	NA	NA	NA	NA	NA	NA	A	N	R	N	R	A	R	N	A	A	A	A	A	A	A	N	G	A	R	A	A	A	A	A	A	A	A	R	A	A	A	A	A	R	A	R	A	A	A
S2R_14171345	C/A	2R	14171345	+	NA	NA	NA	NA	NA	NA	C	N	C	N	C	C	C	N	C	M	C	C	C	A	C	N	C	C	C	C	C	C	C	C	C	C	C	C	C	C	C	C	C	C	C	C	C	C	M
S2R_14171352	C/T	2R	14171352	+	NA	NA	NA	NA	NA	NA	C	N	Y	N	Y	C	Y	N	C	C	C	C	C	C	C	N	T	C	Y	C	C	C	C	C	C	C	C	Y	C	C	C	C	C	Y	C	Y	C	C	C
S2R_14270751	G/A	2R	14270751	+	NA	NA	NA	NA	NA	NA	G	G	G	G	R	G	G	N	G	R	G	G	R	G	G	A	G	R	G	G	G	G	R	G	G	G	G	G	N	G	G	G	G	G	R	G	G	G	R
S2R_14270764	G/A	2R	14270764	+	NA	NA	NA	NA	NA	NA	G	G	G	G	R	G	G	N	G	R	G	G	R	G	G	A	G	R	G	G	G	G	R	G	G	G	G	G	N	G	G	G	G	G	R	G	G	G	R
S2R_14270782	G/A	2R	14270782	+	NA	NA	NA	NA	NA	NA	G	G	G	G	R	G	G	N	G	R	G	G	R	G	G	A	G	R	G	G	G	G	R	G	G	G	G	G	N	G	G	G	G	G	R	G	G	G	R
S2R_14287897	C/T	2R	14287897	+	NA	NA	NA	NA	NA	NA	T	C	Y	C	Y	T	T	N	Y	Y	Y	T	C	T	C	N	N	C	C	T	C	C	T	C	C	C	T	N	C	C	N	C	C	T	Y	Y	C	C	C
S2R_14287902	C/T	2R	14287902	+	NA	NA	NA	NA	NA	NA	T	C	Y	C	Y	T	T	N	Y	Y	Y	T	C	T	C	N	N	C	C	T	C	C	T	C	C	C	T	N	C	C	N	C	C	T	Y	Y	C	C	C
S2R_14288005	A/G	2R	14288005	+	NA	NA	NA	NA	NA	NA	N	R	R	N	A	N	A	A	A	R	A	A	A	A	A	A	A	A	A	A	A	A	A	R	A	A	A	A	A	A	N	A	A	R	A	N	A	A	A
S2R_14478985	G/T	2R	14478985	+	NA	NA	NA	NA	NA	NA	G	G	G	G	K	G	K	K	K	K	G	G	N	G	K	N	G	K	G	G	K	G	K	T	G	G	G	K	G	G	G	G	G	K	G	N	K	G	K
S2R_14492758	G/A	2R	14492758	+	NA	NA	NA	NA	NA	NA	N	G	N	R	G	G	G	R	R	G	G	G	G	G	R	G	R	G	R	R	G	N	R	R	G	R	G	G	G	G	G	G	N	A	R	A	G	G	G
S2R_14492759	A/G	2R	14492759	+	NA	NA	NA	NA	NA	NA	N	A	N	R	A	A	A	R	R	A	A	A	A	A	R	A	R	A	R	R	A	N	R	R	A	R	A	A	A	A	A	A	N	G	R	G	A	A	A
S2R_14492774	T/C	2R	14492774	+	NA	NA	NA	NA	NA	NA	N	T	N	Y	T	T	T	Y	Y	T	T	T	T	T	Y	T	Y	T	Y	Y	T	N	Y	Y	T	Y	Y	T	T	T	T	T	N	C	C	C	T	T	T
S2R_14556421	C/T	2R	14556421	+	NA	NA	NA	NA	NA	NA	C	Y	Y	Y	N	C	N	C	C	C	Y	Y	C	C	Y	C	C	Y	C	C	C	C	C	C	C	C	C	C	C	C	Y	C	C	C	C	C	N	C	C
S2R_14556433	C/G	2R	14556433	+	NA	NA	NA	NA	NA	NA	C	S	S	S	N	C	N	C	C	C	S	S	C	C	S	C	C	S	C	C	C	C	C	C	C	C	C	S	C	C	S	C	C	C	C	C	N	C	C
S2R_14587244	G/C	2R	14587244	+	NA	NA	NA	NA	NA	NA	G	G	G	N	G	G	G	G	G	G	G	G	S	S	G	G	G	G	G	S	G	G	G	G	G	G	G	G	G	C	G	G	G	S	G	G	G	G	S
S2R_14587257	C/A	2R	14587257	+	NA	NA	NA	NA	NA	NA	C	C	C	N	C	C	C	C	C	C	C	C	M	M	C	C	C	C	C	M	C	C	C	C	C	C	C	C	C	A	C	C	C	M	C	C	C	C	M
S2R_14614242	G/A	2R	14614242	+	NA	NA	NA	NA	NA	NA	R	G	G	G	G	R	R	G	G	G	R	G	G	G	G	G	R	G	R	R	G	G	G	G	R	G	R	G	G	G	G	G	R	G	R	R	R	G	G
S2R_14614246	T/C	2R	14614246	+	NA	NA	NA	NA	NA	NA	T	T	T	T	T	T	T	T	Y	T	T	Y	T	Y	T	T	Y	T	T	T	T	T	T	T	T	T	T	T	T	Y	T	T	T	T	T	Y	T	T	T
S2R_14614303	C/T	2R	14614303	+	NA	NA	NA	NA	NA	NA	Y	C	C	C	C	C	Y	C	C	C	C	Y	C	C	C	C	Y	C	Y	C	C	C	C	C	C	C	Y	Y	Y	Y	C	C	C	C	C	C	Y	C	Y
S2R_14614330	C/T	2R	14614330	+	NA	NA	NA	NA	NA	NA	C	Y	C	Y	C	C	C	C	C	C	C	C	C	C	C	C	C	C	C	C	Y	Y	C	C	C	C	C	C	C	C	C	Y	C	C	C	Y	C	Y	C
S2R_14636307	A/T	2R	14636307	+	NA	NA	NA	NA	NA	NA	A	A	A	A	A	A	A	A	A	A	A	A	W	A	A	N	A	A	W	W	N	A	A	A	A	A	A	A	A	W	A	N	W	A	W	N	A	A	A
S2R_14636313	C/A	2R	14636313	+	NA	NA	NA	NA	NA	NA	N	C	C	M	C	C	C	C	C	C	C	C	C	C	C	N	C	C	C	C	N	C	C	N	M	C	C	C	C	M	M	N	C	C	C	N	C	C	C
S2R_14636318	C/G	2R	14636318	+	NA	NA	NA	NA	NA	NA	C	C	C	C	C	C	C	C	C	C	C	C	C	C	C	N	C	C	C	C	N	C	C	C	C	C	S	C	C	C	C	N	C	C	S	N	S	C	C
S2R_14636325	G/A	2R	14636325	+	NA	NA	NA	NA	NA	NA	G	G	R	G	R	G	G	R	R	R	G	G	R	G	G	N	G	G	G	G	N	G	G	G	G	G	A	G	R	G	G	N	G	R	R	N	R	G	R
S2R_14636326	T/C	2R	14636326	+	NA	NA	NA	NA	NA	NA	T	T	T	Y	T	T	T	T	Y	T	T	T	T	T	T	N	T	T	T	T	N	T	T	T	T	T	T	T	T	T	T	N	T	T	T	N	T	T	T
S2R_14636329	A/C	2R	14636329	+	NA	NA	NA	NA	NA	NA	A	A	A	A	A	A	A	M	A	A	A	C	A	A	A	N	A	M	A	M	N	A	A	A	A	A	A	A	A	A	A	N	A	A	A	N	A	A	A
S2R_14636332	C/T	2R	14636332	+	NA	NA	NA	NA	NA	NA	C	C	C	C	C	C	C	Y	C	C	C	T	Y	C	C	N	C	Y	C	Y	N	C	C	C	C	C	C	C	C	C	C	N	C	C	C	N	C	C	C
S2R_14636341	G/A	2R	14636341	+	NA	NA	NA	NA	NA	NA	G	G	G	G	R	G	G	R	G	R	G	G	G	G	G	N	G	R	G	G	N	G	G	G	G	G	R	G	G	G	G	N	G	R	G	N	G	G	R
S2R_14695671	A/G	2R	14695671	+	NA	NA	NA	NA	NA	NA	N	R	R	G	N	A	A	A	G	R	A	A	A	A	R	N	A	G	R	A	G	A	R	A	A	A	R	N	G	A	G	A	A	N	A	G	A	R	A
S2R_14730635	G/A	2R	14730635	+	NA	NA	NA	NA	NA	NA	G	R	R	G	N	N	R	G	R	R	G	G	R	G	G	G	G	G	G	G	N	G	N	R	R	G	G	G	A	G	N	R	R	G	R	R	N	G	N
S2R_14730656	T/C	2R	14730656	+	NA	NA	NA	NA	NA	NA	T	T	T	T	N	N	T	T	Y	T	Y	T	T	T	T	T	T	T	T	T	N	T	N	T	T	T	T	T	T	T	N	T	T	T	T	T	N	T	N
S2R_14730672	T/C	2R	14730672	+	NA	NA	NA	NA	NA	NA	T	T	T	T	N	N	T	T	T	T	Y	Y	T	T	T	C	T	T	T	T	N	T	N	T	T	T	T	T	T	T	N	T	T	T	Y	T	N	T	N
S2R_14864070	C/G	2R	14864070	+	NA	NA	NA	NA	NA	NA	C	C	C	C	S	S	C	S	S	S	C	S	C	C	C	C	S	C	C	C	S	C	C	S	C	C	C	S	C	S	C	C	C	S	S	C	C	C	S
S2R_14864112	T/C	2R	14864112	+	NA	NA	NA	NA	NA	NA	T	T	T	T	Y	Y	T	Y	Y	T	T	Y	T	T	T	T	Y	T	T	T	Y	T	T	T	T	T	T	Y	T	T	T	T	T	T	T	T	T	T	T
S2R_14874625	G/T	2R	14874625	+	NA	NA	NA	NA	NA	NA	K	G	K	K	G	G	G	K	G	G	G	G	K	G	G	K	G	G	G	G	G	K	G	G	G	G	G	G	G	G	G	G	G	G	G	G	G	G	K
S2R_14874637	G/C	2R	14874637	+	NA	NA	NA	NA	NA	NA	G	G	G	G	G	G	G	G	G	G	S	G	S	G	G	G	G	G	S	G	G	S	G	G	S	G	G	G	G	G	G	G	G	G	G	G	G	G	S
S2R_14874641	G/C	2R	14874641	+	NA	NA	NA	NA	NA	NA	G	G	G	G	G	G	G	G	G	G	N	G	S	G	G	G	G	G	G	S	G	N	G	G	S	G	G	G	G	G	G	G	G	G	G	G	S	G	N
S2R_14874656	T/A	2R	14874656	+	NA	NA	NA	NA	NA	NA	T	T	T	T	T	T	T	T	T	T	T	T	W	T	T	T	T	T	W	T	T	W	T	T	W	T	T	T	T	T	T	T	T	T	T	T	T	T	W
S2R_14921979	A/T	2R	14921979	+	NA	NA	NA	NA	NA	NA	A	A	A	W	A	A	A	A	A	A	A	A	A	A	A	W	A	A	A	A	A	A	A	A	A	A	A	A	A	A	A	A	A	A	W	A	A	A	A
S2R_14922001	C/T	2R	14922001	+	NA	NA	NA	NA	NA	NA	C	Y	C	C	C	C	C	C	C	C	C	C	C	C	Y	Y	C	C	C	Y	C	C	C	C	C	C	Y	Y	C	C	C	C	C	C	C	C	C	C	C
S2R_14922002	C/T	2R	14922002	+	NA	NA	NA	NA	NA	NA	C	C	C	Y	C	C	C	Y	C	C	C	C	Y	C	C	C	C	Y	C	C	Y	C	C	C	C	Y	C	C	Y	C	C	C	Y	C	C	C	C	C	C
S2R_14922016	C/T	2R	14922016	+	NA	NA	NA	NA	NA	NA	Y	C	C	Y	C	C	C	Y	C	C	C	C	Y	C	Y	C	C	Y	Y	Y	Y	C	C	C	C	Y	C	C	Y	C	C	C	Y	C	Y	C	C	C	C
S2R_14922023	G/A	2R	14922023	+	NA	NA	NA	NA	NA	NA	G	G	G	R	G	G	G	R	G	G	G	G	R	G	G	G	G	G	G	G	R	G	G	G	G	G	G	G	R	G	G	G	R	G	G	G	G	G	G
S2R_14922025	G/A	2R	14922025	+	NA	NA	NA	NA	NA	NA	G	G	G	R	G	G	G	G	G	G	G	G	G	G	G	R	G	G	G	G	G	G	G	G	G	G	G	G	G	G	G	G	G	G	R	G	G	G	G
S2R_14970949	C/A	2R	14970949	+	NA	NA	NA	NA	NA	NA	C	N	M	C	N	C	C	C	C	C	N	C	A	N	N	C	C	C	C	C	M	C	C	N	C	C	C	N	C	C	C	C	C	N	C	C	N	C	C
S2R_14971004	A/G	2R	14971004	+	NA	NA	NA	NA	NA	NA	R	N	R	A	N	G	R	G	G	R	N	A	G	N	N	G	R	G	R	R	R	R	A	N	G	R	A	N	A	A	G	A	R	N	A	A	N	A	A
S2R_14977452	C/T	2R	14977452	+	NA	NA	NA	NA	NA	NA	C	C	C	C	C	N	C	C	C	C	C	C	C	C	C	C	T	C	Y	C	C	Y	C	C	Y	C	C	T	C	C	C	C	C	T	Y	C	N	N	C
S3R_2343	A/G	3R	2343	+	NA	NA	NA	NA	NA	NA	A	G	A	A	A	A	G	A	A	A	A	A	A	A	A	R	N	A	A	A	A	R	N	A	A	A	A	A	A	A	N	G	A	N	A	A	R	A	N
S3R_2356	C/A	3R	2356	+	NA	NA	NA	NA	NA	NA	C	C	A	M	C	C	C	C	M	C	C	C	C	C	C	C	N	C	C	C	C	C	N	C	C	C	C	M	C	C	N	C	C	N	C	C	M	C	N
S3R_2359	T/C	3R	2359	+	NA	NA	NA	NA	NA	NA	T	C	T	T	T	T	C	T	T	T	T	T	T	T	T	Y	N	T	T	T	T	Y	N	C	T	T	T	T	T	T	N	C	T	N	C	Y	Y	T	N
S3R_41714	G/A	3R	41714	+	NA	NA	NA	NA	NA	NA	G	G	R	G	G	R	R	G	G	G	R	G	G	G	G	G	G	G	G	G	G	G	R	G	G	R	G	R	G	G	G	R	G	G	G	G	G	R	G
S3R_55699	G/A	3R	55699	+	NA	NA	NA	NA	NA	NA	G	G	G	R	N	G	R	G	R	R	R	G	G	G	G	R	G	G	G	G	G	G	G	G	R	R	G	G	G	G	R	G	G	N	R	R	G	G	G
S3R_55706	C/T	3R	55706	+	NA	NA	NA	NA	NA	NA	C	C	C	Y	N	C	Y	C	Y	Y	Y	C	C	C	C	Y	C	C	C	C	C	C	C	C	Y	Y	C	C	C	C	Y	C	C	N	Y	Y	C	C	C
S3R_55722	G/A	3R	55722	+	NA	NA	NA	NA	NA	NA	G	G	G	R	N	G	R	G	R	R	R	G	G	G	G	R	G	G	G	G	G	G	G	G	R	R	G	G	G	G	R	G	G	N	R	R	G	G	G
S3R_55723	C/A	3R	55723	+	NA	NA	NA	NA	NA	NA	C	C	C	C	N	A	C	C	M	C	C	M	C	C	C	C	C	M	C	C	A	C	C	M	C	C	C	C	C	C	C	M	C	N	C	M	M	C	C
S3R_55732	G/C	3R	55732	+	NA	NA	NA	NA	NA	NA	G	G	S	G	N	G	S	S	G	S	S	S	C	G	G	S	G	G	G	G	G	G	S	G	S	G	G	G	C	G	S	G	G	N	G	G	S	G	G
S3R_117930	C/T	3R	117930	+	NA	NA	NA	NA	NA	NA	N	Y	N	C	C	Y	C	C	Y	C	C	C	T	C	Y	N	Y	N	T	C	C	Y	Y	Y	C	C	Y	C	N	Y	Y	C	T	N	C	Y	T	Y	T
S3R_117955	G/C	3R	117955	+	NA	NA	NA	NA	NA	NA	N	S	N	G	G	G	G	G	S	G	S	S	G	S	S	N	S	N	G	G	C	G	G	S	C	G	S	S	N	G	G	G	G	N	G	G	G	G	G
S3R_117975	G/A	3R	117975	+	NA	NA	NA	NA	NA	NA	N	R	N	G	G	R	G	G	R	G	G	G	A	G	R	N	R	N	A	G	G	R	R	R	G	G	R	G	N	R	R	G	A	N	G	R	A	R	A
S3R_150561	G/T	3R	150561	+	NA	NA	NA	NA	NA	NA	G	G	K	K	G	N	K	T	K	G	K	G	G	K	G	G	G	G	N	K	G	G	G	K	K	G	G	G	G	G	G	G	G	G	K	K	G	K	N
S3R_198082	A/C	3R	198082	+	NA	NA	NA	NA	NA	NA	A	A	A	A	A	A	A	A	A	A	A	A	M	A	A	M	A	A	A	M	A	A	M	A	A	A	A	A	A	M	A	M	A	C	A	A	A	M	A
S3R_223139	G/A	3R	223139	+	NA	NA	NA	NA	NA	NA	G	G	G	G	R	G	G	G	R	R	G	G	G	R	G	G	R	G	G	R	R	G	R	G	G	G	R	G	G	R	G	R	N	R	G	G	N	R	R
S3R_223155	C/T	3R	223155	+	NA	NA	NA	NA	NA	NA	C	C	C	C	C	C	C	C	C	C	C	C	C	C	C	C	C	C	C	Y	C	C	C	Y	C	C	C	C	Y	C	C	C	N	C	C	C	N	C	Y
S3R_252173	G/C	3R	252173	+	NA	NA	NA	NA	NA	NA	G	S	S	S	N	N	G	G	S	S	G	S	G	G	G	C	S	G	G	S	S	N	G	G	S	S	S	S	C	G	G	G	N	S	G	G	N	G	S
S3R_252179	C/T	3R	252179	+	NA	NA	NA	NA	NA	NA	C	C	C	C	N	N	C	C	Y	C	C	C	C	C	C	C	C	C	C	C	C	N	C	C	C	C	C	C	C	C	C	C	Y	C	C	C	N	C	Y
S3R_252180	C/T	3R	252180	+	NA	NA	NA	NA	NA	NA	C	Y	Y	Y	N	N	C	C	C	Y	C	Y	C	C	C	T	Y	C	C	Y	Y	N	C	C	Y	Y	Y	Y	T	C	C	C	C	Y	C	C	N	C	Y
S3R_271758	C/T	3R	271758	+	NA	NA	NA	NA	NA	NA	C	C	C	C	Y	C	Y	C	Y	C	Y	C	C	Y	Y	C	C	C	Y	C	C	C	Y	C	Y	C	Y	C	C	C	C	C	C	C	C	Y	C	C	C
S3R_279051	A/G	3R	279051	+	NA	NA	NA	NA	NA	NA	A	R	A	A	A	R	A	A	A	A	A	R	A	A	R	A	A	A	A	A	A	A	R	A	A	R	A	A	A	A	A	R	A	R	A	A	R	R	A
S3R_279162	C/T	3R	279162	+	NA	NA	NA	NA	NA	NA	C	Y	Y	Y	C	C	Y	C	Y	C	C	Y	C	C	Y	Y	Y	C	C	C	Y	C	C	C	Y	Y	Y	C	C	Y	C	C	Y	C	Y	C	C	Y	C
S3R_279190	C/G	3R	279190	+	NA	NA	NA	NA	NA	NA	C	S	S	S	C	C	S	C	S	C	C	S	C	C	S	S	S	C	C	C	S	C	C	C	S	S	S	C	C	S	C	C	S	C	S	C	C	S	C
S3R_279195	C/T	3R	279195	+	NA	NA	NA	NA	NA	NA	C	Y	Y	Y	C	C	Y	C	Y	C	C	Y	C	C	Y	Y	Y	C	C	C	Y	C	C	C	Y	Y	Y	C	C	Y	C	C	Y	C	Y	C	C	Y	C
S3R_281773	T/C	3R	281773	+	NA	NA	NA	NA	NA	NA	T	T	Y	T	T	C	T	Y	T	T	Y	Y	T	Y	T	T	Y	T	Y	T	Y	T	C	Y	T	T	C	Y	Y	C	T	Y	C	T	Y	C	Y	T	Y
S3R_285791	C/A	3R	285791	+	NA	NA	NA	NA	NA	NA	C	N	C	C	N	N	C	N	C	C	N	M	N	C	N	N	C	C	C	M	C	C	C	N	C	A	C	C	C	C	C	C	N	C	C	C	C	M	C
S3R_285831	A/G	3R	285831	+	NA	NA	NA	NA	NA	NA	A	N	A	A	N	N	G	N	A	A	N	A	N	G	N	N	R	A	R	R	R	G	R	N	R	A	A	A	R	R	A	A	N	A	R	A	A	R	G
S3R_300444	T/C	3R	300444	+	NA	NA	NA	NA	NA	NA	T	Y	T	T	T	T	T	T	T	T	T	T	Y	T	T	T	T	T	T	T	Y	T	T	T	T	T	Y	T	T	T	T	T	Y	Y	T	Y	T	T	T
S3R_358244	T/C	3R	358244	+	NA	NA	NA	NA	NA	NA	T	T	T	T	N	N	Y	T	T	T	T	T	T	T	T	T	T	Y	T	T	C	T	T	T	Y	T	T	T	T	T	T	T	C	T	N	Y	N	C	N
S3R_381765	C/T	3R	381765	+	NA	NA	NA	NA	NA	NA	C	C	Y	C	Y	Y	C	Y	C	C	C	C	Y	Y	Y	C	Y	C	C	Y	C	C	C	C	C	C	C	C	C	C	C	C	Y	C	Y	C	Y	C	C
S3R_403486	T/C	3R	403486	+	NA	NA	NA	NA	NA	NA	T	T	Y	Y	T	T	Y	T	Y	Y	Y	N	Y	N	C	T	N	Y	T	T	C	N	Y	C	N	T	T	T	T	C	C	T	T	Y	Y	Y	T	T	Y
S3R_455056	C/G	3R	455056	+	NA	NA	NA	NA	NA	NA	N	C	C	C	C	C	C	N	C	S	N	C	C	C	C	N	N	C	C	C	C	S	C	C	C	N	C	C	C	C	C	N	C	C	C	C	G	C	C
S3R_469943	C/A	3R	469943	+	NA	NA	NA	NA	NA	NA	C	C	C	C	C	C	C	M	M	C	C	M	C	C	M	C	M	C	C	M	C	M	C	C	M	C	C	C	C	M	C	C	C	C	C	M	C	C	C
S3R_469955	C/T	3R	469955	+	NA	NA	NA	NA	NA	NA	C	T	C	C	C	Y	Y	C	C	Y	C	C	C	C	C	C	C	C	C	C	C	C	Y	C	C	C	C	C	C	C	C	C	C	C	Y	C	C	C	C
S3R_469975	C/T	3R	469975	+	NA	NA	NA	NA	NA	NA	C	C	C	C	C	C	C	C	C	C	C	C	C	C	C	C	C	Y	C	C	C	C	C	C	C	C	C	C	C	C	C	C	C	C	Y	C	C	C	C
S3R_469988	C/T	3R	469988	+	NA	NA	NA	NA	NA	NA	N	C	C	Y	C	N	C	Y	Y	C	C	N	C	Y	C	C	C	N	N	Y	C	C	C	C	Y	N	C	C	C	C	C	C	Y	C	C	C	N	C	C
S3R_533144	C/G	3R	533144	+	NA	NA	NA	NA	NA	NA	C	C	C	C	C	C	C	N	C	C	N	C	N	C	S	C	C	C	C	C	C	C	C	C	C	C	N	S	S	C	C	S	S	C	S	C	N	C	G
S3R_586478	C/A	3R	586478	+	NA	NA	NA	NA	NA	NA	N	C	C	A	C	C	C	C	C	C	C	N	N	N	C	C	C	A	A	C	C	N	A	M	C	C	A	N	A	C	C	N	N	C	C	C	C	A	C
S3R_586490	A/G	3R	586490	+	NA	NA	NA	NA	NA	NA	N	A	A	G	R	A	R	A	A	A	A	N	N	N	A	A	A	G	G	R	A	N	G	R	A	G	G	N	G	A	A	N	N	A	A	A	A	G	A
S3R_608018	A/G	3R	608018	+	NA	NA	NA	NA	NA	NA	N	A	A	A	N	A	A	A	R	N	A	R	A	N	R	A	R	A	A	A	R	A	R	N	A	N	R	G	A	A	A	A	G	A	A	A	A	A	A
S3R_608046	T/A	3R	608046	+	NA	NA	NA	NA	NA	NA	N	T	T	T	N	T	T	T	W	T	T	W	T	N	W	T	W	T	T	T	W	T	W	N	T	N	W	A	T	T	T	T	A	T	T	T	T	T	T
S3R_608047	A/G	3R	608047	+	NA	NA	NA	NA	NA	NA	N	R	A	G	N	A	A	A	R	R	A	R	A	N	R	A	R	A	A	A	R	R	R	N	A	N	R	G	A	A	A	A	G	G	A	A	A	R	A
S3R_608092	G/C	3R	608092	+	NA	NA	NA	NA	NA	NA	G	G	G	G	G	G	G	G	G	G	S	G	G	G	G	G	G	G	G	G	G	G	S	G	G	G	S	S	G	G	G	G	S	G	S	G	G	G	G
S3R_654335	G/A	3R	654335	+	NA	NA	NA	NA	NA	NA	G	G	R	G	G	G	G	N	G	G	G	R	N	G	G	N	A	G	R	G	G	G	G	G	R	G	R	G	R	G	G	G	G	R	G	G	G	R	A
S3R_654353	A/G	3R	654353	+	NA	NA	NA	NA	NA	NA	A	A	R	A	A	A	A	N	A	A	A	R	N	A	A	N	G	A	R	A	A	A	A	A	R	A	R	A	R	A	A	A	A	R	A	A	A	R	G
S3R_654359	A/G	3R	654359	+	NA	NA	NA	NA	NA	NA	A	A	R	A	A	A	R	N	A	A	A	R	N	A	A	N	G	A	R	R	A	A	A	A	R	R	R	A	R	A	A	A	A	R	A	A	A	R	G
S3R_731735	C/T	3R	731735	+	NA	NA	NA	NA	NA	NA	C	C	C	C	C	Y	C	C	C	C	C	C	C	Y	C	C	C	C	C	C	C	C	C	C	C	C	C	C	C	C	C	C	C	Y	C	C	N	C	C
S3R_731762	C/T	3R	731762	+	NA	NA	NA	NA	NA	NA	C	C	C	C	C	Y	C	C	C	C	C	C	C	Y	C	C	C	C	C	C	C	C	C	C	C	C	C	C	C	C	C	C	C	Y	C	C	N	C	C
S3R_792808	G/C	3R	792808	+	NA	NA	NA	NA	NA	NA	G	G	G	G	G	G	G	G	G	S	G	G	G	G	G	G	G	C	S	G	C	G	G	G	G	N	G	G	G	G	G	G	G	G	G	G	G	N	G
S3R_906571	G/C	3R	906571	+	NA	NA	NA	NA	NA	NA	G	S	G	C	S	N	G	G	G	G	G	G	S	S	G	S	N	G	G	N	S	G	G	G	G	G	G	N	N	G	G	G	N	N	S	G	G	S	G
S3R_994312	G/A	3R	994312	+	NA	NA	NA	NA	NA	NA	N	R	R	G	A	G	G	G	G	G	R	G	N	N	R	G	R	R	G	R	N	N	R	R	G	R	G	N	N	R	G	R	G	G	R	G	N	G	G
S3R_998505	G/A	3R	998505	+	NA	NA	NA	NA	NA	NA	G	G	G	N	G	N	N	N	G	G	G	G	G	G	G	G	N	G	G	G	G	G	G	N	G	G	G	G	G	N	A	G	G	G	R	G	N	G	G
S3R_1133288	T/C	3R	1133288	+	NA	NA	NA	NA	NA	NA	T	T	Y	T	T	Y	Y	T	T	Y	T	T	Y	T	Y	Y	T	Y	C	Y	T	T	Y	T	T	T	Y	T	T	Y	T	Y	T	T	T	T	T	T	T
S3R_1151826	C/G	3R	1151826	+	NA	NA	NA	NA	NA	NA	C	C	C	S	G	S	S	C	S	S	C	G	C	S	C	C	C	C	N	S	N	N	C	N	C	S	G	C	G	S	S	G	C	C	S	C	C	S	S
S3R_1151862	C/T	3R	1151862	+	NA	NA	NA	NA	NA	NA	C	Y	Y	Y	C	Y	Y	T	C	C	C	C	T	C	C	C	T	Y	N	C	N	N	T	N	Y	Y	C	C	C	C	Y	C	C	C	Y	C	C	C	C
S3R_1237891	A/G	3R	1237891	+	NA	NA	NA	NA	NA	NA	A	A	A	G	R	A	A	A	N	R	R	A	N	A	A	N	A	N	R	R	G	A	A	N	A	A	R	A	N	A	A	R	N	R	A	R	G	R	A
S3R_1241199	C/T	3R	1241199	+	NA	NA	NA	NA	NA	NA	C	C	C	C	C	C	C	C	C	C	C	Y	Y	C	C	C	C	C	Y	C	C	Y	C	C	N	C	C	C	Y	C	C	C	C	C	C	C	Y	C	C
S3R_1320202	A/G	3R	1320202	+	NA	NA	NA	NA	NA	NA	A	R	A	A	N	A	R	R	A	R	A	R	G	A	A	A	R	R	A	N	N	N	A	G	G	G	A	R	A	A	A	G	G	R	R	R	N	G	R
S3R_1320220	C/A	3R	1320220	+	NA	NA	NA	NA	NA	NA	C	M	C	C	N	C	M	M	C	M	C	M	A	C	C	C	M	M	C	N	N	N	C	A	A	A	C	M	C	C	C	A	A	M	M	M	N	A	M
S3R_1366426	C/T	3R	1366426	+	NA	NA	NA	NA	NA	NA	C	C	C	C	C	C	C	C	C	C	Y	C	C	C	C	C	Y	C	C	N	Y	C	C	C	C	C	C	C	C	C	C	C	Y	C	C	C	C	C	N
S3R_1366427	G/A	3R	1366427	+	NA	NA	NA	NA	NA	NA	G	G	N	G	G	G	G	G	G	G	R	G	G	G	G	R	R	G	R	N	R	G	G	G	G	G	G	R	G	G	G	G	R	R	R	R	G	G	N
S3R_1403179	A/C	3R	1403179	+	NA	NA	NA	NA	NA	NA	A	A	A	A	A	A	A	A	A	M	A	A	A	N	A	N	A	A	A	A	A	A	A	A	A	A	A	A	M	A	A	A	A	A	A	M	N	N	A
S3R_1403180	G/A	3R	1403180	+	NA	NA	NA	NA	NA	NA	G	G	G	G	G	G	G	G	G	R	G	G	G	N	G	N	G	G	G	G	G	G	G	G	G	G	G	G	R	G	G	G	G	G	G	R	N	N	G
S3R_1409276	A/C	3R	1409276	+	NA	NA	NA	NA	NA	NA	A	A	A	A	A	A	M	M	A	M	A	M	A	A	A	A	A	A	A	A	M	M	A	A	M	M	A	A	A	A	A	M	A	A	A	A	A	A	A
S3R_1409277	C/T	3R	1409277	+	NA	NA	NA	NA	NA	NA	C	C	C	C	C	C	Y	Y	C	Y	C	Y	C	C	C	C	C	C	C	C	Y	Y	C	C	Y	Y	C	C	C	C	C	Y	C	C	C	C	C	C	C
S3R_1443757	G/C	3R	1443757	+	NA	NA	NA	NA	NA	NA	G	S	G	G	G	N	G	N	S	G	G	G	G	G	G	N	N	G	G	G	G	N	G	N	G	G	G	G	C	G	S	G	G	G	G	G	G	S	G
S3R_1443758	C/G	3R	1443758	+	NA	NA	NA	NA	NA	NA	C	S	C	C	C	N	C	N	S	C	C	C	C	C	C	N	N	C	C	C	C	N	C	N	C	C	C	C	G	C	S	C	C	C	C	C	C	S	C
S3R_1443759	G/C	3R	1443759	+	NA	NA	NA	NA	NA	NA	G	G	G	G	G	N	S	N	G	G	G	G	G	G	S	N	N	G	C	G	G	N	S	N	G	G	G	G	G	G	S	S	G	G	G	G	S	G	S
S3R_1443765	C/T	3R	1443765	+	NA	NA	NA	NA	NA	NA	T	C	C	Y	T	N	T	N	Y	Y	T	T	Y	C	T	N	N	Y	T	Y	C	N	T	N	C	C	Y	Y	C	T	Y	Y	C	C	C	Y	T	C	T
S3R_1443766	A/G	3R	1443766	+	NA	NA	NA	NA	NA	NA	G	A	A	R	G	N	G	N	R	R	G	G	R	A	G	N	N	R	G	R	A	N	G	N	A	A	R	R	A	G	R	R	A	A	A	R	G	A	G
S3R_1443774	A/G	3R	1443774	+	NA	NA	NA	NA	NA	NA	A	A	A	A	A	N	R	N	A	A	A	A	A	A	R	N	N	A	G	A	A	N	R	N	A	A	A	A	A	A	R	R	A	A	A	A	R	A	R
S3R_1443783	A/G	3R	1443783	+	NA	NA	NA	NA	NA	NA	A	A	A	A	A	N	R	N	A	A	A	A	A	A	R	N	N	A	G	A	A	N	R	N	A	A	A	A	A	A	R	R	A	A	A	A	R	A	R
S3R_1443833	A/G	3R	1443833	+	NA	NA	NA	NA	NA	NA	G	A	A	A	A	N	A	A	A	A	R	G	A	A	A	A	R	R	R	A	N	G	A	A	A	A	R	R	N	A	G	A	N	A	A	A	A	A	R
S3R_1443867	T/C	3R	1443867	+	NA	NA	NA	NA	NA	NA	T	T	T	T	T	N	Y	T	T	T	T	T	T	T	Y	T	Y	T	T	T	N	T	T	T	T	Y	T	T	N	T	T	T	N	T	T	T	T	T	T
S3R_1443875	G/C	3R	1443875	+	NA	NA	NA	NA	NA	NA	G	S	S	G	S	N	S	G	S	S	G	G	C	G	G	S	G	G	G	S	N	G	G	G	S	S	G	S	N	G	G	S	N	S	S	S	C	G	S
S3R_1486404	C/G	3R	1486404	+	NA	NA	NA	NA	NA	NA	C	N	C	N	C	C	C	C	C	C	N	N	C	N	G	C	C	C	C	C	C	C	C	C	C	C	C	S	N	C	C	C	N	C	C	C	C	C	C
S3R_1515112	G/A	3R	1515112	+	NA	NA	NA	NA	NA	NA	G	R	R	G	G	R	G	R	G	G	G	G	G	G	G	G	G	R	G	G	G	G	G	G	G	R	G	G	G	G	R	G	G	G	G	G	R	G	R
S3R_1791015	G/C	3R	1791015	+	NA	NA	NA	NA	NA	NA	G	G	G	G	G	C	S	G	G	G	G	S	N	G	S	N	N	G	G	G	N	S	G	G	G	G	G	G	G	N	G	G	S	G	G	G	N	G	N
S3R_1913212	C/T	3R	1913212	+	NA	NA	NA	NA	NA	NA	C	T	Y	Y	C	T	Y	T	Y	Y	T	C	C	C	C	C	C	Y	C	Y	C	C	C	C	C	Y	Y	T	Y	C	C	C	C	Y	C	Y	N	C	Y
S3R_1922471	C/A	3R	1922471	+	NA	NA	NA	NA	NA	NA	C	C	C	C	C	M	C	C	C	C	M	C	C	C	M	C	C	C	C	M	C	C	M	C	M	C	C	C	C	M	C	C	C	C	C	C	C	C	C
S3R_1922487	T/C	3R	1922487	+	NA	NA	NA	NA	NA	NA	T	T	T	T	T	T	T	T	T	T	T	T	T	T	T	T	T	Y	T	T	T	T	T	T	T	T	Y	T	Y	T	T	T	T	T	T	T	T	T	T
S3R_1943231	A/C	3R	1943231	+	NA	NA	NA	NA	NA	NA	A	M	A	A	A	N	M	A	N	M	M	A	A	A	A	N	A	C	A	A	M	N	A	C	M	A	A	A	A	A	A	A	N	C	A	A	A	N	N
S3R_2010589	G/C	3R	2010589	+	NA	NA	NA	NA	NA	NA	S	S	S	G	G	G	G	S	G	G	C	S	G	G	G	N	G	G	G	G	G	G	S	G	S	G	S	G	G	G	G	G	G	G	S	G	N	G	G
S3R_2029609	T/G	3R	2029609	+	NA	NA	NA	NA	NA	NA	T	T	T	G	T	T	K	G	T	K	T	K	T	K	T	T	K	T	T	T	K	T	T	T	T	T	T	T	T	T	T	T	T	K	T	T	T	T	T
S3R_2029614	C/T	3R	2029614	+	NA	NA	NA	NA	NA	NA	C	C	C	T	C	C	Y	T	C	Y	C	Y	C	Y	C	C	Y	C	C	C	Y	C	C	C	C	C	C	C	C	C	C	C	C	Y	C	C	C	C	C
S3R_2029615	C/T	3R	2029615	+	NA	NA	NA	NA	NA	NA	C	Y	C	C	C	T	Y	C	C	C	C	Y	C	C	C	C	C	C	C	C	C	C	C	C	Y	C	C	C	C	C	T	C	C	C	C	Y	T	Y	C
S3R_2044566	C/T	3R	2044566	+	NA	NA	NA	NA	NA	NA	C	N	C	C	C	C	Y	C	Y	C	N	C	C	C	C	C	N	C	N	C	C	C	C	C	C	Y	N	C	C	C	N	T	N	T	C	Y	C	C	C
S3R_2044568	C/T	3R	2044568	+	NA	NA	NA	NA	NA	NA	C	C	Y	C	Y	C	C	C	C	C	C	C	C	C	C	C	C	T	C	N	C	C	C	Y	C	C	C	Y	C	C	C	Y	C	C	Y	N	C	C	C
S3R_2069315	G/C	3R	2069315	+	NA	NA	NA	NA	NA	NA	C	C	G	N	S	C	G	G	C	S	G	G	S	G	N	G	G	G	G	C	G	S	S	G	G	G	G	G	G	G	G	S	G	N	S	S	G	G	G
S3R_2069318	C/G	3R	2069318	+	NA	NA	NA	NA	NA	NA	C	G	C	N	C	C	C	C	S	C	C	C	S	C	N	C	C	C	C	C	C	C	C	C	C	C	C	C	C	C	C	S	C	N	S	S	C	C	C
S3R_2073507	C/G	3R	2073507	+	NA	NA	NA	NA	NA	NA	C	C	C	C	C	C	C	C	C	C	C	C	G	C	C	C	C	C	C	S	C	C	C	C	C	C	C	C	C	C	C	S	S	C	C	C	C	C	C
S3R_2073550	A/G	3R	2073550	+	NA	NA	NA	NA	NA	NA	A	A	A	A	A	A	A	A	A	A	A	A	G	A	A	A	A	A	A	R	A	A	A	A	A	A	A	A	A	A	A	R	R	A	A	A	A	A	A
S3R_2073552	T/C	3R	2073552	+	NA	NA	NA	NA	NA	NA	T	T	T	T	T	T	T	T	T	T	T	T	C	T	T	T	T	T	T	Y	T	T	T	T	T	T	T	T	T	T	T	Y	Y	T	T	T	T	T	T
S3R_2082594	C/T	3R	2082594	+	NA	NA	NA	NA	NA	NA	C	Y	Y	C	N	T	N	C	C	C	Y	C	C	C	C	Y	C	C	C	C	N	N	C	Y	N	C	C	C	N	C	T	C	Y	N	C	Y	C	C	T
S3R_2090133	G/A	3R	2090133	+	NA	NA	NA	NA	NA	NA	G	G	G	R	G	G	G	A	R	G	G	G	G	G	G	N	G	R	R	G	R	R	G	N	G	G	G	R	G	G	G	G	G	G	N	R	G	R	G
S3R_2090135	C/G	3R	2090135	+	NA	NA	NA	NA	NA	NA	C	C	S	C	C	C	C	C	C	C	C	C	S	C	C	N	C	C	C	C	C	C	C	N	C	C	C	S	C	C	C	S	C	C	N	C	C	C	C
S3R_2090147	G/C	3R	2090147	+	NA	NA	NA	NA	NA	NA	C	G	S	G	G	G	S	G	G	G	S	S	G	G	S	N	G	G	S	G	G	S	S	N	G	G	S	G	G	G	S	G	C	G	N	G	S	G	G
S3R_2090195	C/T	3R	2090195	+	NA	NA	NA	NA	NA	NA	C	C	Y	C	C	C	Y	Y	C	C	C	T	Y	C	C	C	C	Y	Y	C	Y	C	C	C	C	C	C	C	Y	N	Y	C	Y	C	C	C	C	C	C
S3R_2090201	C/A	3R	2090201	+	NA	NA	NA	NA	NA	NA	C	M	C	M	C	C	C	C	C	C	C	C	C	C	C	M	C	C	C	C	C	C	C	M	C	N	C	C	C	N	C	M	C	M	C	C	M	C	M
S3R_2168475	C/T	3R	2168475	+	NA	NA	NA	NA	NA	NA	N	C	Y	C	C	Y	C	Y	C	Y	C	C	C	C	C	C	C	C	C	C	T	C	C	C	C	C	C	N	C	Y	C	Y	C	Y	C	N	C	C	C
S3R_2168478	C/G	3R	2168478	+	NA	NA	NA	NA	NA	NA	N	C	S	C	C	S	C	S	S	S	C	C	S	C	S	C	C	C	C	S	G	S	C	C	C	C	C	N	C	S	C	S	C	S	C	N	C	C	C
S3R_2172973	G/A	3R	2172973	+	NA	NA	NA	NA	NA	NA	R	G	G	G	G	G	R	R	R	G	R	G	G	G	G	G	G	G	R	R	G	G	G	G	G	G	R	R	G	R	N	G	G	G	G	G	G	G	R
S3R_2172988	G/A	3R	2172988	+	NA	NA	NA	NA	NA	NA	G	G	G	G	G	R	G	G	G	R	G	G	R	G	G	G	R	G	G	G	R	G	R	G	G	G	G	G	G	G	N	G	R	R	G	G	G	R	G
S3R_2195353	A/T	3R	2195353	+	NA	NA	NA	NA	NA	NA	A	T	A	N	W	A	A	A	A	A	A	A	W	W	A	A	A	A	A	A	A	A	A	A	W	A	A	A	N	N	A	A	N	W	A	A	T	A	A
S3R_2195355	C/G	3R	2195355	+	NA	NA	NA	NA	NA	NA	C	G	C	N	S	C	C	C	C	C	C	C	S	N	C	C	C	C	C	C	C	C	C	C	S	C	C	C	N	N	C	C	N	S	C	C	G	C	C
S3R_2212453	G/A	3R	2212453	+	NA	NA	NA	NA	NA	NA	G	G	G	N	G	R	A	N	G	R	G	N	R	R	G	G	G	R	N	N	G	N	G	G	G	G	G	G	G	G	G	G	N	G	N	G	G	G	G
S3R_2463492	G/A	3R	2463492	+	NA	NA	NA	NA	NA	NA	G	R	G	R	R	G	G	R	R	R	R	G	R	R	G	G	G	G	G	G	G	G	G	G	A	G	G	G	G	G	G	R	R	R	G	R	G	G	R
S3R_2509554	T/C	3R	2509554	+	NA	NA	NA	NA	NA	NA	Y	Y	T	T	T	T	Y	T	T	Y	T	T	T	Y	T	T	T	T	T	Y	T	Y	T	C	Y	T	T	T	T	T	Y	Y	T	Y	T	T	C	T	T
S3R_2509562	C/T	3R	2509562	+	NA	NA	NA	NA	NA	NA	C	C	Y	Y	T	C	Y	C	C	C	Y	Y	C	C	C	C	C	Y	C	Y	C	C	T	C	C	C	C	C	Y	C	Y	C	C	Y	C	C	C	T	Y
S3R_2509579	G/A	3R	2509579	+	NA	NA	NA	NA	NA	NA	G	G	G	G	G	G	G	G	G	G	R	G	G	G	G	G	G	G	G	G	G	G	G	G	G	G	G	G	R	G	G	G	G	R	G	G	G	G	R
S3R_2509580	C/T	3R	2509580	+	NA	NA	NA	NA	NA	NA	C	C	C	C	C	C	Y	C	C	C	C	C	C	C	C	C	C	Y	C	C	C	C	C	C	C	Y	C	C	C	Y	C	C	C	C	C	C	C	C	C
S3R_2509583	T/C	3R	2509583	+	NA	NA	NA	NA	NA	NA	Y	T	T	T	T	T	T	T	Y	T	T	T	T	T	T	T	Y	Y	T	T	Y	T	T	T	Y	T	T	T	Y	T	Y	Y	T	T	T	T	T	T	T
S3R_2509607	T/C	3R	2509607	+	NA	NA	NA	NA	NA	NA	Y	T	N	T	T	T	T	T	T	T	T	T	T	T	T	T	Y	Y	T	T	Y	T	T	T	Y	T	T	N	Y	T	T	T	T	T	T	T	T	T	T
S3R_2552127	A/C	3R	2552127	+	NA	NA	NA	NA	NA	NA	M	A	C	N	A	M	A	A	M	M	M	C	A	A	N	M	M	M	M	N	C	M	A	C	C	A	M	M	M	A	A	M	A	C	M	C	A	N	N
S3R_2552161	G/T	3R	2552161	+	NA	NA	NA	NA	NA	NA	K	G	T	N	G	K	G	G	K	K	K	T	G	G	N	K	K	K	K	N	T	K	G	K	T	G	G	K	K	G	G	K	G	G	K	T	G	N	N
S3R_2635665	C/T	3R	2635665	+	NA	NA	NA	NA	NA	NA	C	N	C	C	C	C	C	Y	C	C	C	C	C	C	C	C	C	C	C	Y	C	N	C	C	Y	C	C	Y	N	T	C	C	C	C	Y	Y	C	Y	C
S3R_2635677	C/T	3R	2635677	+	NA	NA	NA	NA	NA	NA	C	N	C	C	C	Y	C	Y	C	C	C	C	C	C	C	C	C	C	C	Y	C	N	C	C	Y	C	C	Y	N	T	C	C	C	C	Y	Y	C	Y	C
S3R_2635681	T/A	3R	2635681	+	NA	NA	NA	NA	NA	NA	T	N	T	T	T	W	T	W	T	T	T	T	T	T	T	T	T	T	T	W	T	N	T	T	W	T	T	W	N	A	T	T	T	T	W	W	T	W	T
S3R_2635689	G/T	3R	2635689	+	NA	NA	NA	NA	NA	NA	K	N	K	K	G	G	G	G	G	K	K	K	G	K	K	T	G	G	K	G	G	N	G	G	K	G	G	G	N	G	G	K	K	G	K	K	K	G	K
S3R_2667067	C/G	3R	2667067	+	NA	NA	NA	NA	NA	NA	S	C	C	C	S	C	S	S	C	S	C	S	C	C	C	S	C	C	C	C	S	C	C	S	C	S	C	C	C	S	S	C	C	C	C	C	S	C	C
S3R_2710410	G/T	3R	2710410	+	NA	NA	NA	NA	NA	NA	G	G	K	G	G	G	K	K	K	G	G	G	K	G	T	G	G	K	T	T	N	G	N	G	G	G	G	G	N	N	N	G	K	G	K	G	G	G	G
S3R_2710411	T/C	3R	2710411	+	NA	NA	NA	NA	NA	NA	T	T	Y	T	T	T	Y	Y	Y	T	T	T	Y	T	C	T	T	Y	C	C	N	T	N	T	T	T	T	T	N	N	N	T	Y	T	Y	T	T	T	T
S3R_2710434	G/A	3R	2710434	+	NA	NA	NA	NA	NA	NA	G	A	G	G	G	G	G	G	R	G	G	G	G	G	G	G	G	G	G	G	N	R	N	G	G	G	G	G	N	N	N	G	R	G	G	G	G	G	G
S3R_2710441	C/T	3R	2710441	+	NA	NA	NA	NA	NA	NA	Y	C	C	C	C	C	C	Y	C	Y	Y	Y	C	Y	C	C	T	C	C	C	N	Y	N	C	C	C	C	C	N	N	N	C	Y	Y	Y	C	Y	C	C
S3R_2710445	C/A	3R	2710445	+	NA	NA	NA	NA	NA	NA	M	C	M	C	M	A	M	C	C	C	M	C	M	M	C	A	C	M	C	C	N	C	N	M	A	A	A	M	N	N	N	M	C	M	C	A	M	A	A
S3R_2710450	G/A	3R	2710450	+	NA	NA	NA	NA	NA	NA	G	A	G	G	G	G	G	G	R	G	G	G	G	G	G	G	G	G	G	G	N	R	N	G	G	G	G	G	N	N	N	G	R	G	G	G	G	G	G
S3R_2749066	C/T	3R	2749066	+	NA	NA	NA	NA	NA	NA	C	C	C	Y	C	C	C	C	C	C	C	C	C	C	C	C	C	C	C	C	C	T	C	C	Y	C	Y	C	C	C	Y	Y	Y	C	C	C	C	C	Y
S3R_2749069	G/A	3R	2749069	+	NA	NA	NA	NA	NA	NA	G	G	R	G	G	G	R	G	G	G	G	R	R	G	G	G	G	R	G	R	G	G	G	G	G	G	G	G	G	G	G	G	G	G	G	G	G	G	G
S3R_2781720	G/C	3R	2781720	+	NA	NA	NA	NA	NA	NA	G	G	S	G	G	G	G	N	G	N	N	G	G	G	G	G	S	S	G	G	N	N	S	G	G	G	G	G	G	G	N	G	G	G	S	N	G	G	G
S3R_2781728	T/C	3R	2781728	+	NA	NA	NA	NA	NA	NA	T	C	C	T	T	Y	C	N	C	N	N	Y	Y	T	T	Y	Y	C	T	Y	N	N	Y	C	C	T	T	C	C	Y	N	T	Y	C	Y	N	Y	C	T
S3R_2781745	C/T	3R	2781745	+	NA	NA	NA	NA	NA	NA	C	C	C	C	C	Y	T	N	Y	N	N	Y	Y	C	C	Y	C	Y	C	Y	N	N	C	T	C	C	C	C	C	C	N	C	Y	T	Y	N	Y	T	C
S3R_2781756	A/C	3R	2781756	+	NA	NA	NA	NA	NA	NA	A	A	M	A	A	A	M	N	M	N	N	A	M	A	A	A	M	M	A	A	N	N	M	A	A	A	A	C	A	A	N	A	A	A	M	N	A	A	A
S3R_2801806	T/C	3R	2801806	+	NA	NA	NA	NA	NA	NA	T	T	Y	T	Y	C	T	T	T	Y	T	T	Y	Y	T	T	T	T	T	T	N	T	T	T	T	T	T	T	T	T	Y	T	T	Y	T	Y	T	T	T
S3R_2812357	C/A	3R	2812357	+	NA	NA	NA	NA	NA	NA	C	C	C	C	C	C	M	C	C	C	C	C	M	C	C	C	C	C	C	C	C	C	C	C	C	C	M	M	C	C	M	C	C	C	C	M	C	C	M
S3R_2882648	C/G	3R	2882648	+	NA	NA	NA	NA	NA	NA	C	S	C	C	C	C	S	C	C	C	C	C	C	C	C	C	C	C	C	C	C	S	C	C	C	N	C	C	S	C	C	C	N	C	C	C	C	C	C
S3R_2882755	G/A	3R	2882755	+	NA	NA	NA	NA	NA	NA	G	G	G	G	G	N	G	G	R	R	G	G	R	G	A	N	N	G	G	G	G	G	G	R	G	G	G	G	G	G	G	G	R	R	G	A	G	G	R
S3R_2882761	G/C	3R	2882761	+	NA	NA	NA	NA	NA	NA	G	G	S	C	G	N	S	G	G	G	S	G	G	S	G	N	N	G	G	G	G	G	G	S	G	G	G	G	S	G	G	G	S	G	G	G	G	G	G
S3R_2882779	C/G	3R	2882779	+	NA	NA	NA	NA	NA	NA	C	C	S	G	C	N	S	C	C	C	S	C	C	S	C	N	N	C	C	C	C	C	C	S	C	C	C	C	S	C	C	C	S	C	C	C	C	C	C
S3R_2938165	T/C	3R	2938165	+	NA	NA	NA	NA	NA	NA	T	Y	N	T	T	T	Y	C	T	Y	C	C	T	C	C	T	C	T	T	T	Y	C	T	Y	Y	T	Y	T	T	N	C	N	Y	T	T	T	C	T	T
S3R_2938181	G/C	3R	2938181	+	NA	NA	NA	NA	NA	NA	G	S	N	G	G	G	S	C	G	S	C	C	G	C	C	G	C	G	G	G	S	C	G	S	S	G	S	G	G	N	C	N	S	G	G	G	C	G	G
S3R_2938188	C/A	3R	2938188	+	NA	NA	NA	NA	NA	NA	C	M	N	C	C	C	M	A	C	M	A	A	C	A	A	C	A	C	C	C	M	A	C	M	M	C	M	C	C	N	A	N	M	C	C	C	A	C	C
S3R_3010830	A/G	3R	3010830	+	NA	NA	NA	NA	NA	NA	R	A	R	A	A	R	A	R	R	A	A	A	A	R	A	A	A	R	A	A	A	A	A	A	A	R	A	R	A	A	A	A	A	R	A	R	A	R	A
S3R_3010865	A/G	3R	3010865	+	NA	NA	NA	NA	NA	NA	A	A	A	A	A	R	R	A	A	R	A	A	R	R	A	A	A	A	A	A	A	R	A	A	A	R	A	A	A	A	A	A	A	A	A	A	A	A	A
S3R_3056978	T/C	3R	3056978	+	NA	NA	NA	NA	NA	NA	Y	Y	T	C	T	Y	T	T	T	T	T	T	T	T	T	T	Y	T	Y	T	T	T	N	Y	T	Y	T	Y	T	T	T	Y	T	T	T	Y	N	T	T
S3R_3056980	G/A	3R	3056980	+	NA	NA	NA	NA	NA	NA	R	R	G	A	G	R	G	G	G	G	G	G	G	G	G	G	G	G	R	G	G	G	N	G	G	R	G	R	G	G	G	R	G	G	G	R	N	G	G
S3R_3091541	G/A	3R	3091541	+	NA	NA	NA	NA	NA	NA	R	G	R	G	N	A	G	G	G	R	N	G	G	N	R	G	G	G	G	A	G	R	G	G	N	G	G	G	G	R	G	R	N	G	G	G	G	R	G
S3R_3217862	C/T	3R	3217862	+	NA	NA	NA	NA	NA	NA	C	C	C	C	C	N	Y	T	T	C	C	C	N	T	Y	C	Y	Y	N	C	N	C	C	C	C	C	C	C	Y	C	T	T	N	N	C	C	C	C	C
S3R_3252975	G/A	3R	3252975	+	NA	NA	NA	NA	NA	NA	N	G	R	G	G	G	G	G	G	G	N	G	R	G	R	G	G	G	G	G	N	G	G	A	R	G	G	R	G	G	R	G	G	R	R	G	N	N	G
S3R_3341730	G/T	3R	3341730	+	NA	NA	NA	NA	NA	NA	G	N	K	G	N	T	K	K	G	K	G	G	G	G	G	T	G	G	G	G	G	K	G	K	T	G	G	G	G	G	K	K	G	K	G	K	G	G	G
S3R_3341736	G/C	3R	3341736	+	NA	NA	NA	NA	NA	NA	G	N	G	S	N	G	S	G	G	G	G	G	G	S	G	G	G	G	G	G	G	G	G	G	G	G	G	G	S	G	G	G	G	G	S	S	G	G	G
S3R_3341745	C/T	3R	3341745	+	NA	NA	NA	NA	NA	NA	C	N	C	Y	N	C	Y	C	C	Y	Y	C	Y	Y	C	C	C	T	C	T	C	Y	Y	Y	C	C	C	Y	C	Y	C	C	C	Y	Y	C	T	C	T
S3R_3343137	G/T	3R	3343137	+	NA	NA	NA	NA	NA	NA	G	G	T	G	K	G	G	G	G	G	G	K	T	G	G	N	G	T	G	G	K	G	G	G	G	G	G	G	G	T	G	G	K	N	G	K	K	G	K
S3R_3487541	G/A	3R	3487541	+	NA	NA	NA	NA	NA	NA	A	G	A	G	G	G	A	R	G	R	G	A	A	A	R	G	G	R	G	G	G	G	N	R	A	N	R	R	A	R	G	G	R	A	R	G	G	G	A
S3R_3513792	C/G	3R	3513792	+	NA	NA	NA	NA	NA	NA	N	C	C	C	N	N	C	N	C	C	C	C	C	C	S	C	N	G	G	S	C	C	N	C	C	C	C	C	N	C	C	S	C	C	S	C	C	C	C
S3R_3513795	G/T	3R	3513795	+	NA	NA	NA	NA	NA	NA	N	G	G	G	N	N	G	N	G	G	G	G	G	G	K	G	N	T	T	K	G	G	N	G	G	G	G	G	N	G	G	K	G	G	K	G	G	G	G
S3R_3517258	C/T	3R	3517258	+	NA	NA	NA	NA	NA	NA	C	C	C	C	C	Y	C	Y	C	C	Y	Y	C	C	Y	C	C	C	C	C	C	C	C	C	C	C	Y	C	C	T	C	C	C	C	Y	C	N	C	C
S3R_3517342	C/T	3R	3517342	+	NA	NA	NA	NA	NA	NA	C	Y	C	C	C	C	C	Y	C	C	C	Y	C	C	Y	C	C	C	C	C	C	C	C	C	C	C	C	C	C	Y	C	Y	C	C	C	C	C	C	C
S3R_3596257	C/T	3R	3596257	+	NA	NA	NA	NA	NA	NA	C	Y	Y	Y	C	C	C	C	N	C	Y	Y	C	Y	C	C	C	C	C	C	C	N	C	C	Y	C	C	C	C	C	C	C	C	C	C	C	C	C	C
S3R_3596258	G/C	3R	3596258	+	NA	NA	NA	NA	NA	NA	G	S	S	S	G	G	G	G	N	G	S	S	G	S	G	G	G	G	G	G	G	N	G	G	S	G	G	G	G	G	G	G	G	G	G	G	G	G	G
S3R_3596260	A/G	3R	3596260	+	NA	NA	NA	NA	NA	NA	A	R	R	R	A	A	A	A	N	A	R	R	A	R	A	A	A	A	A	A	A	N	A	A	R	A	A	A	A	A	A	A	A	A	A	A	A	A	A
S3R_3651090	G/A	3R	3651090	+	NA	NA	NA	NA	NA	NA	R	G	R	R	G	G	G	G	G	R	G	R	R	A	G	G	G	G	N	N	A	R	R	R	N	R	G	G	N	G	G	G	R	R	R	R	A	A	N
S3R_3651101	G/A	3R	3651101	+	NA	NA	NA	NA	NA	NA	R	G	R	R	G	A	G	A	G	R	G	R	R	G	R	R	G	R	N	N	G	R	R	R	N	G	A	R	N	R	R	A	G	G	R	R	G	G	N
S3R_3651106	C/T	3R	3651106	+	NA	NA	NA	NA	NA	NA	Y	C	Y	Y	C	T	C	T	C	Y	C	Y	Y	C	Y	Y	C	Y	N	N	C	Y	Y	Y	N	C	T	Y	N	Y	Y	T	C	C	Y	Y	C	C	N
S3R_3651109	A/G	3R	3651109	+	NA	NA	NA	NA	NA	NA	R	A	R	R	A	G	A	G	A	R	A	R	R	A	R	R	A	R	N	N	A	R	R	R	N	A	G	R	N	R	R	G	A	A	R	R	A	A	N
S3R_3651125	T/C	3R	3651125	+	NA	NA	NA	NA	NA	NA	Y	T	Y	Y	T	C	T	C	T	Y	T	Y	Y	T	Y	Y	T	Y	N	N	T	Y	Y	Y	N	T	C	Y	N	Y	Y	C	T	T	Y	Y	T	T	N
S3R_3673688	A/G	3R	3673688	+	NA	NA	NA	NA	NA	NA	R	A	A	R	A	A	A	A	A	A	A	G	A	A	A	A	R	A	A	A	A	R	A	A	A	A	A	A	A	A	A	R	A	G	R	A	N	A	A
S3R_3673695	G/C	3R	3673695	+	NA	NA	NA	NA	NA	NA	G	S	G	G	G	G	G	G	G	G	G	G	G	G	G	G	G	G	G	G	G	G	G	G	G	G	G	G	G	G	G	S	G	G	G	G	N	G	G
S3R_3673707	G/T	3R	3673707	+	NA	NA	NA	NA	NA	NA	N	G	G	G	G	K	G	G	G	G	N	G	K	G	N	G	G	G	G	N	N	G	N	G	G	G	G	G	G	G	G	G	G	G	N	K	N	K	K
S3R_3673708	G/A	3R	3673708	+	NA	NA	NA	NA	NA	NA	R	R	G	G	R	G	G	R	R	R	G	G	G	A	G	R	G	R	G	G	G	G	R	G	G	G	R	G	G	R	G	G	G	G	G	R	N	R	G
S3R_3673710	G/T	3R	3673710	+	NA	NA	NA	NA	NA	NA	K	K	G	G	K	G	G	K	K	K	G	G	G	T	G	K	G	K	K	G	G	G	K	G	G	G	K	G	G	K	G	K	G	G	G	K	N	K	G
S3R_3676359	C/G	3R	3676359	+	NA	NA	NA	NA	NA	NA	C	C	C	C	C	C	C	C	C	C	C	S	C	N	C	C	C	C	G	C	C	C	C	C	C	C	C	C	C	C	C	C	C	C	C	C	N	C	G
S3R_3676369	G/C	3R	3676369	+	NA	NA	NA	NA	NA	NA	G	S	C	S	S	G	S	G	S	G	G	G	G	N	G	G	G	G	G	S	G	G	G	S	G	C	G	G	G	G	G	S	G	G	G	S	N	G	G
S3R_3676377	G/C	3R	3676377	+	NA	NA	NA	NA	NA	NA	G	S	C	S	S	G	S	G	S	G	G	G	G	N	G	G	G	G	G	S	G	G	G	S	G	C	G	G	G	G	G	S	G	G	G	S	N	G	G
S3R_3696260	C/T	3R	3696260	+	NA	NA	NA	NA	NA	NA	C	C	C	C	C	Y	C	C	C	C	N	C	N	C	N	N	C	C	C	Y	T	C	N	Y	C	C	C	N	N	N	C	N	C	C	T	C	C	C	C
S3R_3696270	G/T	3R	3696270	+	NA	NA	NA	NA	NA	NA	K	G	K	G	G	G	G	G	K	K	N	G	N	G	N	N	K	K	K	G	G	G	N	G	K	G	G	N	N	N	G	N	G	K	G	K	G	T	G
S3R_3696287	C/T	3R	3696287	+	NA	NA	NA	NA	NA	NA	C	C	C	C	Y	C	C	C	Y	C	N	Y	N	Y	N	N	C	Y	C	Y	C	C	N	C	C	C	C	N	N	N	C	N	C	C	C	C	C	C	C
S3R_3696290	G/C	3R	3696290	+	NA	NA	NA	NA	NA	NA	G	G	G	G	S	S	G	G	S	S	N	S	N	S	N	N	G	S	G	C	C	G	N	S	G	G	G	N	N	N	G	N	G	G	C	G	G	G	G
S3R_3696291	C/A	3R	3696291	+	NA	NA	NA	NA	NA	NA	C	C	C	C	M	M	C	C	M	M	N	M	N	M	N	N	C	M	C	A	A	C	N	M	C	C	C	N	N	N	C	N	C	C	A	C	C	C	C
S3R_3696296	G/T	3R	3696296	+	NA	NA	NA	NA	NA	NA	K	G	K	G	G	G	G	G	K	K	N	G	N	G	N	N	K	K	K	G	G	G	N	G	K	G	G	N	N	N	G	N	G	K	G	K	G	T	G
S3R_3707431	G/C	3R	3707431	+	NA	NA	NA	NA	NA	NA	N	G	S	G	C	G	G	G	C	G	G	S	S	S	S	N	G	G	G	G	S	S	S	S	G	S	G	G	C	S	C	G	S	G	G	G	N	S	G
S3R_3714721	G/A	3R	3714721	+	NA	NA	NA	NA	NA	NA	G	R	G	G	G	G	G	G	R	G	G	R	R	G	G	R	G	R	G	R	G	G	G	G	R	G	G	G	R	G	A	G	G	G	G	R	G	R	R
S3R_3714742	G/A	3R	3714742	+	NA	NA	NA	NA	NA	NA	G	R	G	G	G	G	G	G	R	G	G	R	R	G	G	R	G	R	G	R	G	G	G	G	R	G	G	G	R	G	A	G	G	G	G	R	G	R	R
S3R_3719342	A/G	3R	3719342	+	NA	NA	NA	NA	NA	NA	R	A	A	R	A	R	A	A	A	A	A	A	R	A	A	A	R	R	A	R	A	A	R	A	R	R	A	A	R	A	R	A	A	A	R	A	A	A	R
S3R_3719345	G/C	3R	3719345	+	NA	NA	NA	NA	NA	NA	S	G	G	S	G	S	G	G	G	G	G	G	S	G	G	G	S	S	G	S	G	G	S	G	S	S	G	G	S	G	S	G	G	G	S	G	G	G	S
S3R_3719380	G/A	3R	3719380	+	NA	NA	NA	NA	NA	NA	G	G	G	R	G	G	G	G	G	G	G	G	G	R	G	R	G	G	G	R	G	G	G	G	G	G	G	G	G	G	G	G	G	G	G	G	G	G	G
S3R_3719381	A/C	3R	3719381	+	NA	NA	NA	NA	NA	NA	A	A	A	M	A	A	A	A	A	A	A	A	A	M	A	M	A	A	A	M	A	A	A	A	A	A	A	A	A	A	A	A	A	A	A	A	A	A	A
S3R_3729285	G/A	3R	3729285	+	NA	NA	NA	NA	NA	NA	G	G	G	G	N	G	G	G	G	G	R	R	N	G	N	G	R	G	G	G	G	G	N	G	G	A	R	G	A	G	G	G	N	R	G	G	G	G	R
S3R_3729300	T/C	3R	3729300	+	NA	NA	NA	NA	NA	NA	Y	Y	Y	T	N	T	T	T	Y	C	Y	Y	N	T	N	Y	Y	T	Y	Y	T	T	N	T	T	T	T	C	T	T	Y	T	N	T	T	T	T	T	T
S3R_3729319	T/C	3R	3729319	+	NA	NA	NA	NA	NA	NA	Y	Y	Y	T	N	T	T	T	Y	C	Y	Y	N	T	N	Y	Y	T	Y	Y	T	T	N	T	T	T	T	C	T	T	Y	T	N	T	T	T	T	T	T
S3R_3729324	A/G	3R	3729324	+	NA	NA	NA	NA	NA	NA	A	A	A	A	N	A	A	A	A	A	R	R	N	A	N	A	R	A	A	A	A	A	N	A	A	G	R	A	G	A	A	A	N	R	A	A	A	A	R
S3R_3729335	A/T	3R	3729335	+	NA	NA	NA	NA	NA	NA	W	W	W	W	N	A	T	A	W	A	W	W	N	A	N	A	A	A	W	A	T	A	N	T	T	A	A	A	A	W	W	W	N	A	A	W	T	W	W
S3R_3729339	C/T	3R	3729339	+	NA	NA	NA	NA	NA	NA	C	C	C	C	N	C	C	T	C	C	C	C	N	C	N	C	C	C	C	C	C	T	N	C	C	C	C	C	C	C	C	C	N	C	Y	C	C	Y	C
S3R_3764714	C/T	3R	3764714	+	NA	NA	NA	NA	NA	NA	C	C	C	Y	Y	C	C	C	C	C	T	C	N	Y	N	Y	T	C	C	Y	C	C	Y	C	C	Y	Y	T	Y	C	C	Y	C	C	Y	Y	T	C	Y
S3R_3764717	T/G	3R	3764717	+	NA	NA	NA	NA	NA	NA	T	T	T	K	K	T	T	T	T	T	G	T	N	K	N	K	G	T	T	K	T	T	K	T	T	K	K	G	K	T	T	K	T	T	K	K	G	T	K
S3R_3764725	G/A	3R	3764725	+	NA	NA	NA	NA	NA	NA	G	G	G	R	R	G	G	G	G	G	A	G	N	R	N	R	A	G	G	R	G	G	R	G	G	R	R	A	R	G	G	R	G	G	R	R	A	G	R
S3R_3764741	A/T	3R	3764741	+	NA	NA	NA	NA	NA	NA	A	A	A	W	W	A	A	A	A	A	T	A	N	W	N	W	T	A	A	W	A	A	W	A	A	W	W	T	W	A	A	W	A	A	W	W	T	A	W
S3R_3847303	T/C	3R	3847303	+	NA	NA	NA	NA	NA	NA	T	T	T	T	Y	Y	T	Y	T	Y	Y	T	Y	T	T	T	T	T	T	T	Y	T	T	T	T	T	T	T	T	T	T	T	T	T	T	Y	T	T	T
S3R_3847319	G/C	3R	3847319	+	NA	NA	NA	NA	NA	NA	G	G	G	G	S	S	G	S	G	S	S	G	S	G	G	G	G	G	G	G	S	G	G	G	G	G	G	G	G	G	G	G	G	G	G	S	G	G	G
S3R_3883516	A/T	3R	3883516	+	NA	NA	NA	NA	NA	NA	A	A	A	W	W	A	A	A	A	A	A	W	A	A	A	A	A	A	A	A	A	A	A	A	A	A	A	A	A	A	A	A	A	A	A	A	A	A	A
S3R_3997942	C/A	3R	3997942	+	NA	NA	NA	NA	NA	NA	C	C	C	A	C	N	C	A	C	C	N	M	C	C	C	C	M	C	A	C	C	C	A	C	C	C	N	N	N	C	C	M	C	C	M	C	N	C	N
S3R_3997949	A/G	3R	3997949	+	NA	NA	NA	NA	NA	NA	A	A	A	G	A	N	A	G	A	A	N	R	A	A	A	A	R	A	G	A	A	A	G	A	A	A	N	N	N	A	A	R	A	A	R	A	N	A	N
S3R_4020619	A/G	3R	4020619	+	NA	NA	NA	NA	NA	NA	A	A	A	A	A	A	A	A	A	A	A	R	A	A	A	R	R	A	R	A	N	A	A	A	R	A	A	A	R	A	A	A	A	A	R	G	N	A	A
S3R_4020663	A/G	3R	4020663	+	NA	NA	NA	NA	NA	NA	R	A	R	A	A	A	R	A	A	R	G	A	R	R	R	A	A	G	A	A	N	A	G	A	A	A	G	A	A	R	R	R	A	A	R	A	N	A	G
S3R_4076542	G/C	3R	4076542	+	NA	NA	NA	NA	NA	NA	G	S	S	C	S	C	S	G	C	S	G	S	S	S	N	G	G	G	S	G	N	G	G	N	N	G	S	G	C	C	S	N	N	G	S	S	N	C	S
S3R_4076557	C/T	3R	4076557	+	NA	NA	NA	NA	NA	NA	C	C	C	C	C	C	Y	C	C	C	C	C	C	Y	N	C	C	C	C	C	N	C	Y	N	N	C	C	C	C	C	C	N	N	T	Y	C	N	C	C
S3R_4076577	T/G	3R	4076577	+	NA	NA	NA	NA	NA	NA	T	T	T	T	T	T	K	T	T	T	T	T	T	K	N	T	T	T	T	T	N	T	K	N	N	T	T	T	T	T	T	N	N	G	K	T	N	T	T
S3R_4211964	C/T	3R	4211964	+	NA	NA	NA	NA	NA	NA	C	C	C	C	Y	C	C	Y	Y	C	C	C	C	C	C	C	C	C	C	C	C	Y	C	C	C	C	C	N	C	C	C	C	C	C	C	C	N	C	C
S3R_4211965	A/G	3R	4211965	+	NA	NA	NA	NA	NA	NA	A	A	A	A	R	A	A	R	R	A	N	A	A	A	A	A	A	A	A	A	A	R	A	A	N	A	A	N	A	A	A	A	A	A	A	N	N	A	A
S3R_4211980	G/A	3R	4211980	+	NA	NA	NA	NA	NA	NA	G	R	R	G	G	G	R	G	G	G	G	G	G	G	G	G	G	G	R	G	G	G	G	G	G	G	G	N	N	G	G	G	G	G	G	G	N	G	G
S3R_4211993	C/T	3R	4211993	+	NA	NA	NA	NA	NA	NA	C	Y	Y	C	C	C	Y	C	C	C	C	C	C	C	C	C	C	C	Y	C	C	C	C	C	N	C	C	N	C	C	C	N	C	C	C	C	N	C	C
S3R_4211999	A/G	3R	4211999	+	NA	NA	NA	NA	NA	NA	A	R	R	A	A	A	R	A	A	A	A	A	A	A	A	A	A	A	R	A	A	A	A	A	A	A	A	N	A	A	A	A	A	A	A	A	N	A	A
S3R_4212000	C/T	3R	4212000	+	NA	NA	NA	NA	NA	NA	C	C	Y	C	Y	Y	Y	Y	C	C	Y	C	Y	Y	C	Y	C	C	C	C	C	C	Y	Y	C	C	Y	N	Y	C	Y	C	Y	C	C	C	N	C	C
S3R_4212009	T/A	3R	4212009	+	NA	NA	NA	NA	NA	NA	W	T	W	T	T	T	T	T	T	W	W	W	W	T	T	T	W	W	T	T	W	T	T	T	W	T	T	N	T	T	T	T	W	T	T	T	N	W	W
S3R_4212013	C/T	3R	4212013	+	NA	NA	NA	NA	NA	NA	Y	C	C	C	C	C	C	C	C	C	C	Y	Y	C	Y	C	C	C	C	C	C	C	Y	C	C	C	C	N	C	T	Y	C	C	C	Y	C	N	C	C
S3R_4237433	C/T	3R	4237433	+	NA	NA	NA	NA	NA	NA	N	C	Y	C	C	N	T	C	Y	Y	C	T	T	C	Y	N	C	C	C	C	C	C	Y	Y	C	C	C	T	C	T	C	Y	C	C	C	C	N	C	C
S3R_4237439	T/C	3R	4237439	+	NA	NA	NA	NA	NA	NA	N	T	T	T	T	N	T	T	T	T	C	T	T	T	Y	N	C	C	C	T	T	C	Y	T	T	T	Y	T	Y	T	C	Y	Y	T	Y	T	N	T	T
S3R_4237464	C/G	3R	4237464	+	NA	NA	NA	NA	NA	NA	N	C	S	C	C	N	G	C	S	S	C	G	G	C	S	N	C	C	C	C	C	C	S	S	C	C	C	G	C	G	C	S	C	C	C	C	N	C	C
S3R_4307616	T/C	3R	4307616	+	NA	NA	NA	NA	NA	NA	T	N	T	C	N	T	T	T	Y	T	T	T	T	Y	T	N	Y	T	C	C	N	T	Y	T	T	Y	Y	T	T	N	Y	N	T	T	C	Y	T	N	N
S3R_4307625	T/G	3R	4307625	+	NA	NA	NA	NA	NA	NA	T	N	T	G	N	T	T	T	K	T	T	T	T	K	T	N	K	T	G	G	N	T	K	T	T	K	K	T	T	N	K	N	T	T	G	K	T	N	N
S3R_4323634	T/C	3R	4323634	+	NA	NA	NA	NA	NA	NA	T	Y	Y	Y	C	C	T	N	T	T	C	T	T	C	T	N	T	T	T	T	T	T	T	T	C	Y	T	T	T	N	Y	T	C	T	T	C	T	Y	N
S3R_4323646	G/A	3R	4323646	+	NA	NA	NA	NA	NA	NA	G	R	G	R	R	A	G	N	G	G	G	G	G	A	G	N	G	G	G	G	G	G	G	G	A	R	G	G	G	N	G	G	A	G	G	G	G	R	N
S3R_4323664	G/C	3R	4323664	+	NA	NA	NA	NA	NA	NA	G	S	G	S	S	C	G	N	G	G	G	G	G	C	G	N	G	G	G	G	G	G	G	G	C	S	G	G	G	N	G	G	C	G	G	G	G	S	N
S3R_4323670	C/T	3R	4323670	+	NA	NA	NA	NA	NA	NA	C	C	C	C	Y	T	C	N	C	C	C	C	C	Y	C	N	C	C	C	C	C	C	C	C	T	Y	C	C	C	N	C	C	C	C	C	C	C	C	N
S3R_4323673	C/A	3R	4323673	+	NA	NA	NA	NA	NA	NA	C	C	C	C	M	A	C	N	C	C	C	C	C	M	C	N	C	C	C	C	C	C	C	C	A	M	C	C	C	N	C	C	C	C	C	C	C	C	N
S3R_4339991	C/G	3R	4339991	+	NA	NA	NA	NA	NA	NA	N	C	C	S	S	C	N	C	C	C	C	S	C	C	S	C	C	C	C	S	C	C	C	C	S	C	C	C	C	C	C	S	C	C	C	C	S	N	C
S3R_4350692	A/C	3R	4350692	+	NA	NA	NA	NA	NA	NA	A	M	A	A	A	A	A	A	A	M	M	A	M	A	A	C	A	C	A	A	A	A	M	M	A	M	A	M	A	M	A	C	A	A	A	M	C	A	A
S3R_4383595	G/T	3R	4383595	+	NA	NA	NA	NA	NA	NA	N	G	G	G	G	N	G	N	G	K	N	K	G	G	T	G	G	G	G	G	G	N	G	G	N	N	K	T	G	G	G	G	N	G	G	G	N	G	G
S3R_4383604	C/T	3R	4383604	+	NA	NA	NA	NA	NA	NA	N	C	C	C	C	N	C	N	C	Y	N	Y	C	C	T	C	C	C	C	C	C	N	C	C	N	N	Y	T	C	C	C	C	N	C	C	C	N	C	C
S3R_4455795	C/T	3R	4455795	+	NA	NA	NA	NA	NA	NA	C	C	Y	C	C	Y	Y	C	C	Y	C	C	C	C	Y	C	C	C	Y	C	C	Y	Y	Y	C	C	C	C	Y	C	Y	C	C	Y	Y	Y	Y	Y	C
S3R_4539939	T/C	3R	4539939	+	NA	NA	NA	NA	NA	NA	N	T	Y	N	C	T	T	Y	T	Y	T	Y	T	T	T	N	T	Y	T	Y	Y	Y	N	T	T	T	T	T	T	T	T	Y	T	T	T	C	Y	T	T
S3R_4539942	C/T	3R	4539942	+	NA	NA	NA	NA	NA	NA	N	C	C	N	C	C	C	C	C	C	C	Y	C	C	Y	N	C	C	C	C	C	C	N	C	C	C	C	C	C	Y	C	C	C	C	Y	C	C	C	Y
S3R_4539982	C/T	3R	4539982	+	NA	NA	NA	NA	NA	NA	N	C	Y	N	T	C	C	Y	C	Y	C	Y	C	C	C	N	C	Y	C	Y	Y	Y	N	C	C	C	C	C	C	C	C	Y	C	C	C	T	Y	C	C
S3R_4553608	G/C	3R	4553608	+	NA	NA	NA	NA	NA	NA	G	G	S	G	G	N	S	S	G	G	G	S	S	S	G	N	G	G	S	G	G	G	S	G	C	G	S	G	G	G	S	G	G	G	C	S	G	S	G
S3R_4630073	C/T	3R	4630073	+	NA	NA	NA	NA	NA	NA	Y	C	Y	C	C	C	C	C	Y	C	Y	Y	N	N	N	N	Y	C	T	Y	C	Y	Y	Y	C	C	Y	C	C	C	Y	C	C	C	C	C	C	C	C
S3R_4630139	G/C	3R	4630139	+	NA	NA	NA	NA	NA	NA	G	G	G	G	G	G	G	G	G	G	G	C	G	G	G	G	S	G	S	C	N	S	S	N	G	G	G	G	N	G	S	G	S	S	G	S	N	S	G
S3R_4657677	G/A	3R	4657677	+	NA	NA	NA	NA	NA	NA	G	G	R	G	G	G	R	G	R	R	R	G	G	G	R	N	N	R	R	G	G	A	N	R	N	R	R	G	R	G	R	G	R	G	R	G	G	R	R
S3R_4669558	C/A	3R	4669558	+	NA	NA	NA	NA	NA	NA	M	M	M	A	N	C	C	C	C	M	A	M	M	N	M	C	M	C	C	C	A	M	N	C	C	C	A	M	C	A	C	C	A	N	C	C	N	C	M
S3R_4703312	C/T	3R	4703312	+	NA	NA	NA	NA	NA	NA	C	C	C	C	C	C	N	C	C	C	C	C	C	C	C	C	T	C	N	C	N	C	C	C	N	N	C	N	N	C	C	C	N	N	T	C	N	C	C
S3R_4713307	C/T	3R	4713307	+	NA	NA	NA	NA	NA	NA	Y	Y	Y	C	C	N	T	Y	Y	N	C	C	T	T	C	N	N	C	T	T	C	C	C	N	C	C	C	T	N	N	C	C	C	C	C	C	N	T	Y
S3R_4713316	T/A	3R	4713316	+	NA	NA	NA	NA	NA	NA	T	T	T	A	W	N	T	W	T	N	A	T	T	T	W	N	N	A	T	T	W	W	A	N	T	W	W	T	N	N	A	T	T	A	T	T	N	T	T
S3R_4713334	G/A	3R	4713334	+	NA	NA	NA	NA	NA	NA	R	R	G	G	G	N	A	G	R	N	G	G	A	A	G	N	N	G	G	A	G	G	G	N	G	G	G	A	N	N	G	G	G	G	G	G	N	A	R
S3R_4713343	C/T	3R	4713343	+	NA	NA	NA	NA	NA	NA	Y	Y	Y	C	Y	N	C	C	Y	N	C	T	C	C	Y	N	N	C	C	C	C	Y	C	N	C	C	Y	C	N	N	C	T	C	C	C	C	N	C	C
S3R_4722457	C/T	3R	4722457	+	NA	NA	NA	NA	NA	NA	Y	C	C	N	C	N	C	Y	C	C	C	T	C	C	C	C	C	C	C	Y	C	C	C	C	C	N	Y	C	C	C	C	C	C	N	Y	C	C	Y	C
S3R_4798099	C/T	3R	4798099	+	NA	NA	NA	NA	NA	NA	C	C	C	C	C	C	C	C	T	Y	C	Y	C	N	Y	C	C	C	C	C	C	C	C	C	C	N	C	N	C	C	C	C	Y	C	Y	C	N	T	C
S3R_4806576	G/C	3R	4806576	+	NA	NA	NA	NA	NA	NA	G	G	G	G	S	N	G	G	G	G	G	G	G	G	G	N	G	S	G	G	S	G	G	S	N	S	G	S	G	G	G	S	N	C	G	G	G	G	G
S3R_4806582	C/G	3R	4806582	+	NA	NA	NA	NA	NA	NA	C	S	C	S	S	N	C	C	C	S	C	S	C	G	C	N	C	S	S	S	S	C	C	S	N	S	C	S	C	C	C	S	N	G	C	C	C	C	G
S3R_4806584	T/C	3R	4806584	+	NA	NA	NA	NA	NA	NA	T	T	T	Y	T	N	T	T	T	Y	T	Y	T	C	T	N	T	Y	Y	Y	T	T	T	T	N	T	T	T	T	T	T	T	N	T	T	T	T	T	C
S3R_4806597	C/T	3R	4806597	+	NA	NA	NA	NA	NA	NA	C	C	C	C	Y	N	C	C	C	C	C	C	C	C	C	N	C	Y	C	C	Y	C	C	Y	N	Y	C	Y	C	C	C	Y	N	T	C	C	C	C	C
S3R_4834882	C/A	3R	4834882	+	NA	NA	NA	NA	NA	NA	C	C	M	C	C	C	C	C	C	M	C	N	C	C	C	N	C	C	C	C	C	C	C	C	N	C	C	C	C	A	C	C	C	C	C	C	M	C	C
S3R_4834919	T/C	3R	4834919	+	NA	NA	NA	NA	NA	NA	T	T	Y	T	T	T	T	T	T	Y	T	N	T	T	T	N	T	T	T	T	T	T	T	T	N	Y	T	T	T	C	T	T	T	T	T	T	Y	T	T
S3R_4887448	G/T	3R	4887448	+	NA	NA	NA	NA	NA	NA	K	K	G	G	G	G	G	G	G	K	G	G	K	G	G	K	G	G	G	K	N	K	G	G	G	G	G	G	N	G	G	G	N	G	G	G	G	K	G
S3R_4887450	T/A	3R	4887450	+	NA	NA	NA	NA	NA	NA	N	T	T	T	T	T	T	T	T	W	T	T	W	T	T	W	T	T	T	W	T	W	T	T	T	T	T	T	N	T	T	T	N	T	T	T	T	W	T
S3R_4887453	T/C	3R	4887453	+	NA	NA	NA	NA	NA	NA	T	T	T	T	Y	T	T	T	T	T	T	Y	Y	T	T	T	T	T	T	T	Y	T	T	T	T	T	T	T	N	T	T	T	N	T	Y	T	T	Y	T
S3R_4887454	C/T	3R	4887454	+	NA	NA	NA	NA	NA	NA	Y	Y	C	C	N	C	C	C	C	Y	C	N	N	C	C	Y	C	C	C	Y	N	Y	C	C	C	Y	Y	Y	N	C	C	C	N	C	N	C	C	N	C
S3R_4899774	T/C	3R	4899774	+	NA	NA	NA	NA	NA	NA	T	N	Y	C	T	T	T	T	T	T	Y	T	T	T	Y	T	Y	T	Y	T	T	T	T	T	Y	T	Y	T	T	T	T	T	T	T	Y	Y	T	T	Y
S3R_4931849	A/G	3R	4931849	+	NA	NA	NA	NA	NA	NA	N	A	R	A	R	N	G	A	G	A	G	A	N	N	A	N	G	A	R	A	N	N	R	A	N	G	G	R	G	R	A	R	A	A	R	N	A	A	N
S3R_4931857	T/C	3R	4931857	+	NA	NA	NA	NA	NA	NA	N	T	Y	T	Y	N	C	T	C	T	C	T	N	N	T	N	C	T	Y	T	N	N	Y	T	N	C	C	Y	C	Y	T	Y	T	T	Y	N	T	T	N
S3R_4931882	T/C	3R	4931882	+	NA	NA	NA	NA	NA	NA	N	T	Y	Y	T	N	T	T	T	C	T	C	N	N	C	N	T	T	Y	T	N	N	Y	Y	N	T	T	Y	T	Y	Y	T	T	Y	T	N	T	C	N
S3R_4951404	G/C	3R	4951404	+	NA	NA	NA	NA	NA	NA	G	N	N	S	G	G	G	G	G	G	G	G	G	G	S	N	S	G	G	N	G	N	G	G	G	S	G	N	G	G	S	G	G	G	S	G	N	G	G
S3R_4951405	C/T	3R	4951405	+	NA	NA	NA	NA	NA	NA	C	C	C	Y	C	C	C	C	C	C	C	C	C	C	Y	C	Y	C	C	N	Y	Y	C	C	C	C	C	Y	C	C	Y	C	C	Y	C	C	C	C	C
S3R_4951417	C/A	3R	4951417	+	NA	NA	NA	NA	NA	NA	C	M	C	M	M	A	M	M	C	M	C	C	M	C	M	C	C	C	M	N	A	M	C	C	M	C	C	M	C	C	C	M	C	M	C	M	M	C	M
S3R_4974968	G/A	3R	4974968	+	NA	NA	NA	NA	NA	NA	G	G	G	G	G	G	R	N	R	R	G	R	N	G	G	G	R	R	G	R	N	N	G	G	G	G	R	G	G	G	R	N	N	G	A	R	G	N	G
S3R_4983483	C/T	3R	4983483	+	NA	NA	NA	NA	NA	NA	Y	C	C	Y	Y	C	Y	C	C	Y	C	C	C	Y	C	Y	C	C	C	Y	Y	C	C	C	C	Y	C	C	Y	Y	C	C	Y	C	C	Y	Y	C	C
S3R_4997367	G/A	3R	4997367	+	NA	NA	NA	NA	NA	NA	G	G	G	G	G	N	G	G	G	G	G	G	G	G	G	G	R	G	G	G	N	G	G	G	G	G	G	G	G	G	G	R	G	G	G	G	N	R	G
S3R_5042757	A/G	3R	5042757	+	NA	NA	NA	NA	NA	NA	N	A	R	A	N	N	N	A	A	A	R	R	A	A	A	A	A	R	N	A	N	A	A	R	A	N	R	R	R	A	A	R	R	R	R	A	R	A	A
S3R_5042766	G/A	3R	5042766	+	NA	NA	NA	NA	NA	NA	N	G	G	G	N	N	N	G	G	R	G	R	R	R	G	R	G	R	N	G	N	G	G	G	G	N	R	R	G	G	G	G	G	G	R	G	G	A	A
S3R_5061291	G/C	3R	5061291	+	NA	NA	NA	NA	NA	NA	N	S	G	C	N	G	G	G	S	G	G	S	G	S	S	C	G	S	G	G	N	G	G	G	S	S	G	G	G	N	G	C	N	C	G	S	N	S	N
S3R_5061300	C/T	3R	5061300	+	NA	NA	NA	NA	NA	NA	N	C	C	C	N	C	C	C	C	Y	C	Y	C	Y	C	C	C	C	C	C	N	C	C	Y	C	C	C	C	C	N	C	C	N	C	C	C	N	C	N
S3R_5067629	G/T	3R	5067629	+	NA	NA	NA	NA	NA	NA	G	G	G	K	N	G	K	G	G	G	K	G	G	K	K	N	G	G	G	G	G	G	K	G	G	G	K	G	N	G	G	G	G	G	G	G	N	G	G
S3R_5067646	G/C	3R	5067646	+	NA	NA	NA	NA	NA	NA	S	G	G	S	N	C	S	G	S	S	S	S	G	S	G	N	S	G	G	S	G	S	G	G	S	G	S	S	N	G	C	S	G	G	G	G	N	S	G
S3R_5067652	G/T	3R	5067652	+	NA	NA	NA	NA	NA	NA	K	G	G	K	N	T	K	G	K	K	K	K	G	K	G	N	K	G	G	K	G	K	G	G	K	G	K	K	N	G	T	K	G	G	G	G	N	K	G
S3R_5092259	C/T	3R	5092259	+	NA	NA	NA	NA	NA	NA	C	C	C	Y	Y	C	C	C	C	C	C	C	C	Y	Y	C	C	C	C	C	C	C	C	Y	C	C	C	C	Y	C	C	C	C	Y	C	C	C	C	Y
S3R_5092274	A/T	3R	5092274	+	NA	NA	NA	NA	NA	NA	W	A	A	W	A	A	A	W	A	A	A	A	A	A	A	A	A	A	A	W	A	A	A	A	A	A	A	W	A	A	A	A	A	W	W	A	A	A	A
S3R_5092283	T/A	3R	5092283	+	NA	NA	NA	NA	NA	NA	T	W	T	T	T	T	W	T	T	T	T	T	T	W	T	T	T	T	W	T	T	W	W	T	T	T	T	T	T	T	T	T	W	W	T	T	T	W	T
S3R_5102109	C/T	3R	5102109	+	NA	NA	NA	NA	NA	NA	C	C	C	Y	C	C	Y	T	C	C	C	C	C	C	C	T	C	Y	C	T	C	C	C	T	C	Y	C	N	C	C	C	C	T	T	C	Y	C	C	C
S3R_5102119	G/A	3R	5102119	+	NA	NA	NA	NA	NA	NA	R	A	R	G	G	G	G	G	R	R	G	R	R	G	G	G	G	G	R	G	G	G	G	G	G	G	G	N	G	G	G	G	G	G	G	R	G	R	G
S3R_5102128	C/T	3R	5102128	+	NA	NA	NA	NA	NA	NA	Y	T	Y	C	C	C	C	C	Y	Y	C	Y	Y	C	C	C	C	C	Y	C	C	C	C	C	C	C	C	N	C	C	C	C	C	C	C	Y	C	Y	C
S3R_5102130	C/T	3R	5102130	+	NA	NA	NA	NA	NA	NA	Y	T	Y	C	C	C	C	C	Y	Y	C	Y	Y	C	C	C	C	C	Y	C	C	C	C	C	C	C	C	N	C	C	C	C	C	C	C	Y	C	Y	C
S3R_5102134	G/A	3R	5102134	+	NA	NA	NA	NA	NA	NA	R	A	R	G	G	G	G	G	R	R	G	R	R	G	G	G	G	G	R	G	G	G	G	G	G	G	G	N	G	G	G	G	G	G	G	R	G	R	G
S3R_5111866	A/T	3R	5111866	+	NA	NA	NA	NA	NA	NA	A	A	A	A	W	A	A	A	W	A	W	A	T	A	A	T	N	A	A	A	N	A	A	A	W	N	N	W	A	W	A	A	A	A	A	A	A	A	A
S3R_5111877	C/T	3R	5111877	+	NA	NA	NA	NA	NA	NA	C	Y	C	C	C	Y	Y	C	C	C	C	C	C	C	C	C	N	C	Y	Y	N	Y	Y	Y	C	N	N	C	T	Y	C	Y	Y	C	C	Y	Y	Y	Y
S3R_5111888	T/G	3R	5111888	+	NA	NA	NA	NA	NA	NA	T	T	T	T	K	T	T	T	K	T	K	T	G	T	T	G	N	T	T	T	N	T	T	T	K	N	N	K	T	K	T	T	T	T	T	T	T	T	T
S3R_5111889	T/G	3R	5111889	+	NA	NA	NA	NA	NA	NA	T	K	T	T	T	K	K	T	T	T	T	T	T	T	T	T	N	T	K	K	N	K	K	K	T	N	N	T	G	K	T	K	K	T	T	K	K	K	K
S3R_5111893	C/T	3R	5111893	+	NA	NA	NA	NA	NA	NA	T	C	Y	T	Y	Y	C	T	Y	Y	Y	C	C	Y	Y	C	N	C	C	C	N	C	C	Y	Y	N	N	Y	C	Y	T	C	Y	Y	Y	Y	Y	Y	Y
S3R_5111898	C/T	3R	5111898	+	NA	NA	NA	NA	NA	NA	C	C	C	C	Y	C	C	C	Y	C	Y	C	T	C	C	T	N	C	C	C	N	C	C	C	Y	N	N	Y	C	Y	C	C	C	C	C	C	C	C	C
S3R_5123299	A/T	3R	5123299	+	NA	NA	NA	NA	NA	NA	T	N	W	W	A	N	W	A	T	W	T	A	A	A	N	T	A	A	W	W	A	N	A	W	A	W	W	W	A	T	T	W	W	N	W	T	A	W	A
S3R_5211319	C/T	3R	5211319	+	NA	NA	NA	NA	NA	NA	C	C	C	C	C	N	C	N	C	C	N	C	C	Y	C	C	C	C	Y	C	C	N	C	C	N	C	C	N	C	C	C	T	C	C	C	C	C	C	C
S3R_5271972	A/G	3R	5271972	+	NA	NA	NA	NA	NA	NA	R	R	R	R	R	G	G	A	R	A	R	A	N	A	R	A	R	A	A	A	G	N	R	R	N	G	A	A	A	R	A	N	N	N	A	G	N	R	A
S3R_5281952	C/T	3R	5281952	+	NA	NA	NA	NA	NA	NA	Y	C	C	C	C	C	C	C	C	C	C	Y	C	C	C	C	C	C	C	Y	C	C	C	C	C	Y	C	C	C	Y	C	Y	C	C	C	C	C	C	C
S3R_5378363	C/T	3R	5378363	+	NA	NA	NA	NA	NA	NA	T	C	C	C	Y	C	C	C	Y	C	Y	C	C	C	C	C	Y	C	C	C	C	Y	C	C	C	C	C	Y	Y	C	N	Y	N	C	C	C	C	C	C
S3R_5378367	T/C	3R	5378367	+	NA	NA	NA	NA	NA	NA	C	T	T	T	Y	T	T	T	Y	T	Y	T	T	T	T	T	Y	T	T	T	T	Y	T	T	T	T	T	Y	Y	T	N	Y	N	T	T	T	T	T	T
S3R_5420936	G/C	3R	5420936	+	NA	NA	NA	NA	NA	NA	G	G	G	G	G	G	G	G	G	G	G	G	G	G	G	G	G	G	G	G	G	G	G	G	G	G	G	G	G	G	G	G	G	G	G	G	N	G	G
S3R_5420944	C/T	3R	5420944	+	NA	NA	NA	NA	NA	NA	C	T	C	Y	C	C	C	C	C	C	T	C	Y	C	C	C	C	C	Y	C	Y	Y	C	C	Y	T	Y	C	C	Y	Y	Y	Y	C	C	Y	N	C	Y
S3R_5497357	G/A	3R	5497357	+	NA	NA	NA	NA	NA	NA	N	G	G	G	A	G	G	G	R	R	N	G	G	G	G	N	N	G	G	R	R	R	G	G	G	G	R	R	A	R	G	R	G	G	G	R	G	R	G
S3R_5503849	G/A	3R	5503849	+	NA	NA	NA	NA	NA	NA	G	G	G	R	R	R	G	R	R	R	G	G	G	G	G	G	G	G	G	G	G	G	R	G	G	G	R	R	R	R	R	G	G	G	G	G	N	G	G
S3R_5503850	T/G	3R	5503850	+	NA	NA	NA	NA	NA	NA	T	T	T	K	K	K	T	K	K	K	T	K	T	T	T	T	T	T	K	T	T	T	K	T	T	T	K	K	K	K	K	T	K	T	T	T	K	K	T
S3R_5564009	G/A	3R	5564009	+	NA	NA	NA	NA	NA	NA	G	G	R	G	A	G	R	G	G	G	R	G	G	G	R	G	R	G	G	R	G	R	G	R	G	R	G	R	R	R	G	G	G	G	G	G	G	R	G
S3R_5564026	G/T	3R	5564026	+	NA	NA	NA	NA	NA	NA	G	G	K	G	T	G	N	G	G	G	K	G	G	G	K	G	N	G	G	N	G	K	G	K	G	K	G	N	K	N	G	G	G	G	G	G	G	K	G
S3R_5564042	C/A	3R	5564042	+	NA	NA	NA	NA	NA	NA	C	C	C	C	C	C	M	C	C	C	C	C	C	C	C	C	M	C	C	M	C	C	C	C	C	C	C	M	C	M	C	C	C	C	C	C	C	C	C
S3R_5589647	T/C	3R	5589647	+	NA	NA	NA	NA	NA	NA	Y	T	T	T	T	T	T	Y	Y	Y	T	Y	T	T	Y	T	N	T	T	T	Y	Y	T	T	T	T	Y	Y	N	T	N	T	T	T	Y	T	T	T	T
S3R_5606889	T/A	3R	5606889	+	NA	NA	NA	NA	NA	NA	T	T	T	T	T	T	W	T	T	T	T	T	T	T	T	T	T	T	T	A	T	T	T	T	T	T	T	T	W	T	T	T	T	T	T	T	T	T	T
S3R_5631359	C/A	3R	5631359	+	NA	NA	NA	NA	NA	NA	A	A	C	M	A	A	A	M	M	A	C	C	C	M	C	C	C	A	C	C	N	A	M	N	A	C	A	A	A	A	M	M	M	M	M	A	N	A	N
S3R_5657723	T/C	3R	5657723	+	NA	NA	NA	NA	NA	NA	T	T	T	T	T	T	T	T	T	T	T	T	T	T	T	T	T	T	T	T	T	T	T	T	T	T	T	T	T	T	T	T	T	Y	T	T	T	T	T
S3R_5669855	G/T	3R	5669855	+	NA	NA	NA	NA	NA	NA	N	G	G	K	G	N	G	K	N	G	G	G	K	G	K	G	G	K	N	G	G	T	N	G	G	G	K	K	T	G	G	G	T	N	T	G	G	T	G
S3R_5669856	G/T	3R	5669856	+	NA	NA	NA	NA	NA	NA	N	G	G	K	G	N	G	K	N	G	G	G	K	G	K	G	G	K	N	G	G	T	N	G	G	G	K	K	T	G	G	G	T	N	T	G	G	T	G
S3R_5669895	C/G	3R	5669895	+	NA	NA	NA	NA	NA	NA	N	C	C	S	C	N	C	S	N	C	C	C	S	C	S	C	C	S	N	C	C	G	N	C	C	C	S	S	G	C	C	C	G	N	G	C	C	G	C
S3R_5773042	C/T	3R	5773042	+	NA	NA	NA	NA	NA	NA	C	C	C	C	C	Y	Y	C	C	C	C	C	C	C	Y	C	C	C	C	C	C	C	C	C	C	Y	C	C	C	C	C	Y	C	C	C	C	C	C	C
S3R_5773061	G/A	3R	5773061	+	NA	NA	NA	NA	NA	NA	G	G	G	G	G	R	G	G	R	G	G	G	G	G	G	G	G	G	G	G	G	R	G	G	G	R	G	G	G	G	G	R	G	R	G	R	G	G	G
S3R_5773063	C/T	3R	5773063	+	NA	NA	NA	NA	NA	NA	Y	C	C	C	C	Y	C	C	C	C	C	C	C	Y	C	C	C	C	C	C	Y	C	C	C	C	Y	C	C	C	C	Y	C	C	Y	C	C	C	C	Y
S3R_5773071	T/C	3R	5773071	+	NA	NA	NA	NA	NA	NA	Y	T	T	Y	T	Y	T	Y	Y	T	T	T	Y	Y	T	T	Y	T	T	Y	T	T	T	T	T	T	T	T	T	T	T	T	Y	T	Y	T	T	Y	T
S3R_5773077	G/A	3R	5773077	+	NA	NA	NA	NA	NA	NA	G	N	G	G	G	G	R	G	G	G	G	G	G	G	R	G	G	G	G	N	G	G	G	G	G	G	G	G	G	G	G	G	G	G	G	G	G	G	G
S3R_5773082	T/C	3R	5773082	+	NA	NA	NA	NA	NA	NA	T	Y	T	T	Y	Y	Y	T	Y	T	Y	T	T	T	Y	T	T	T	T	T	T	Y	T	T	T	Y	T	T	T	T	T	Y	Y	Y	T	Y	T	T	T
S3R_5773085	C/G	3R	5773085	+	NA	NA	NA	NA	NA	NA	S	S	S	C	C	C	C	S	C	S	C	S	C	C	C	C	S	C	C	C	C	C	C	S	C	C	C	S	S	C	C	C	C	C	C	C	C	C	C
S3R_5773088	A/C	3R	5773088	+	NA	NA	NA	NA	NA	NA	A	A	A	A	A	M	A	A	M	A	A	A	A	A	A	A	A	A	A	A	A	M	A	A	A	M	A	A	A	A	A	M	A	M	A	M	A	A	A
S3R_5812348	C/T	3R	5812348	+	NA	NA	NA	NA	NA	NA	C	C	C	C	Y	C	C	C	Y	Y	C	Y	C	N	C	C	C	Y	C	C	C	C	C	C	C	C	C	C	C	C	C	C	C	C	C	C	C	C	Y
S3R_5812353	C/T	3R	5812353	+	NA	NA	NA	NA	NA	NA	C	C	Y	C	Y	C	C	C	C	C	C	C	C	C	C	Y	C	C	Y	C	C	Y	Y	C	C	C	C	Y	Y	Y	Y	C	C	Y	C	C	C	C	C
S3R_5812419	C/G	3R	5812419	+	NA	NA	NA	NA	NA	NA	C	C	C	C	C	C	C	C	C	S	C	C	S	S	S	C	C	C	C	C	C	C	C	C	C	S	C	S	C	C	C	S	C	S	C	C	S	S	C
S3R_5944958	A/G	3R	5944958	+	NA	NA	NA	NA	NA	NA	A	G	A	N	A	R	A	A	R	A	R	A	A	A	R	A	N	R	A	A	G	N	R	A	A	A	R	A	N	G	A	A	A	A	R	A	N	N	A
S3R_5947473	C/G	3R	5947473	+	NA	NA	NA	NA	NA	NA	C	C	S	C	C	C	C	S	S	C	C	C	C	G	C	N	C	C	C	C	C	C	C	C	S	C	C	C	C	C	C	C	C	C	C	C	C	C	C
S3R_5957399	A/G	3R	5957399	+	NA	NA	NA	NA	NA	NA	R	R	R	R	A	A	R	A	A	A	R	R	R	R	R	N	A	A	R	A	A	R	G	A	A	R	R	A	N	A	A	A	A	G	A	R	A	A	A
S3R_5957417	C/A	3R	5957417	+	NA	NA	NA	NA	NA	NA	C	C	C	C	C	C	C	A	C	C	C	M	C	C	C	N	C	C	C	C	C	C	C	C	C	C	M	C	N	C	C	C	C	C	C	C	C	C	C
S3R_6175607	T/G	3R	6175607	+	NA	NA	NA	NA	NA	NA	T	T	T	T	T	G	K	T	K	K	N	T	T	K	T	T	K	T	T	K	T	T	T	T	K	T	T	T	T	T	T	T	T	T	T	K	T	T	T
S3R_6182237	A/T	3R	6182237	+	NA	NA	NA	NA	NA	NA	W	A	T	T	A	N	T	N	A	W	T	W	T	T	W	T	N	T	W	A	T	W	A	W	T	N	A	N	W	A	W	W	N	N	A	W	W	W	W
S3R_6182249	A/G	3R	6182249	+	NA	NA	NA	NA	NA	NA	A	A	A	A	A	N	A	N	A	A	A	A	A	A	A	A	N	A	A	A	A	A	A	A	G	N	A	N	R	A	A	R	N	N	A	A	A	A	A
S3R_6194424	G/T	3R	6194424	+	NA	NA	NA	NA	NA	NA	G	N	G	G	G	K	G	G	G	G	K	G	G	K	G	G	N	G	N	G	N	N	G	G	G	G	G	G	T	G	G	G	T	T	G	G	G	G	G
S3R_6206771	C/T	3R	6206771	+	NA	NA	NA	NA	NA	NA	N	C	Y	C	C	C	C	C	Y	Y	N	C	C	C	C	C	Y	C	C	C	C	N	Y	N	T	Y	C	N	Y	C	N	Y	C	C	C	Y	C	Y	C
S3R_6230962	G/A	3R	6230962	+	NA	NA	NA	NA	NA	NA	G	G	G	G	G	G	G	A	G	G	G	G	G	G	G	G	G	G	N	G	N	G	G	N	G	G	G	R	G	G	G	R	R	G	G	R	G	G	G
S3R_6230974	G/A	3R	6230974	+	NA	NA	NA	NA	NA	NA	A	G	G	G	G	G	G	G	G	G	R	G	G	G	G	G	G	G	N	G	N	G	R	N	R	G	G	G	G	G	G	G	R	G	G	G	G	G	R
S3R_6230977	C/G	3R	6230977	+	NA	NA	NA	NA	NA	NA	C	C	G	C	C	G	S	C	C	C	C	C	C	C	C	C	C	C	N	C	N	C	C	N	C	S	C	C	C	C	S	C	C	C	S	C	C	C	C
S3R_6230981	T/G	3R	6230981	+	NA	NA	NA	NA	NA	NA	T	T	T	T	T	T	T	G	T	T	T	K	T	T	T	T	T	T	N	T	N	T	T	N	T	T	T	T	T	T	T	K	K	T	T	K	T	T	T
S3R_6231799	C/T	3R	6231799	+	NA	NA	NA	NA	NA	NA	C	Y	C	Y	Y	C	Y	C	C	Y	C	Y	C	Y	C	C	N	Y	C	Y	Y	Y	C	C	C	C	Y	Y	Y	C	C	T	C	C	T	Y	Y	C	C
S3R_6231800	A/G	3R	6231800	+	NA	NA	NA	NA	NA	NA	A	R	A	R	R	A	R	A	A	R	A	R	A	R	A	A	N	R	A	R	R	R	A	A	A	A	R	R	R	A	A	G	A	A	G	R	R	A	A
S3R_6315433	C/G	3R	6315433	+	NA	NA	NA	NA	NA	NA	C	C	C	C	C	C	C	S	N	S	C	C	C	C	C	C	C	S	C	C	C	S	C	C	S	C	C	S	S	C	C	C	C	C	C	C	S	C	S
S3R_6315434	G/A	3R	6315434	+	NA	NA	NA	NA	NA	NA	R	R	G	G	G	G	G	G	G	G	R	R	G	G	G	R	G	R	R	G	G	G	G	G	R	G	G	G	R	R	G	G	G	G	R	G	G	G	G
S3R_6315441	A/T	3R	6315441	+	NA	NA	NA	NA	NA	NA	W	A	A	A	A	A	A	A	A	W	A	W	A	A	A	A	W	A	A	A	A	A	A	A	A	A	W	A	W	A	A	A	A	A	A	A	A	A	A
S3R_6315446	T/G	3R	6315446	+	NA	NA	NA	NA	NA	NA	T	T	T	T	K	T	K	T	T	T	T	T	T	T	T	T	T	T	T	T	T	T	T	T	K	K	T	T	T	T	T	T	T	T	K	T	T	T	T
S3R_6504875	C/G	3R	6504875	+	NA	NA	NA	NA	NA	NA	C	C	C	S	C	G	S	N	C	S	C	C	C	C	C	C	C	C	C	C	S	N	S	C	S	C	S	C	C	N	S	G	S	N	S	S	C	S	C
S3R_6650599	C/T	3R	6650599	+	NA	NA	NA	NA	NA	NA	Y	C	Y	Y	C	C	C	Y	C	C	Y	Y	C	C	C	C	C	C	C	C	C	C	C	C	C	C	C	Y	C	C	C	C	C	Y	C	C	C	C	C
S3R_6654453	G/A	3R	6654453	+	NA	NA	NA	NA	NA	NA	N	G	R	N	G	N	G	G	G	G	G	G	R	G	R	A	A	A	N	R	G	N	G	G	N	R	G	N	A	G	G	R	G	N	R	G	G	R	N
S3R_6654470	C/T	3R	6654470	+	NA	NA	NA	NA	NA	NA	N	T	C	N	C	N	C	C	T	C	C	C	C	Y	C	C	C	C	N	C	C	N	C	T	N	C	T	N	C	Y	C	C	Y	N	C	Y	C	C	N
S3R_6654486	C/T	3R	6654486	+	NA	NA	NA	NA	NA	NA	N	C	C	N	C	N	T	Y	C	T	T	C	Y	Y	Y	C	C	C	N	C	C	N	Y	C	N	C	C	N	C	C	Y	Y	C	N	C	Y	C	Y	N
S3R_6654487	T/A	3R	6654487	+	NA	NA	NA	NA	NA	NA	N	T	T	N	T	N	A	W	T	A	A	T	W	W	W	T	T	T	N	T	T	N	W	T	N	T	T	N	T	T	W	W	T	N	T	W	T	W	N
S3R_6654501	C/T	3R	6654501	+	NA	NA	NA	NA	NA	NA	N	C	C	N	C	N	T	Y	C	T	T	C	Y	Y	Y	C	C	C	N	C	C	N	Y	C	N	C	C	N	C	C	Y	Y	C	N	C	Y	C	Y	N
S3R_6678379	G/A	3R	6678379	+	NA	NA	NA	NA	NA	NA	G	R	G	G	G	N	R	G	G	G	R	A	G	G	R	N	G	G	N	N	N	N	A	G	N	G	R	A	N	N	G	N	A	R	G	N	R	G	G
S3R_6699172	C/G	3R	6699172	+	NA	NA	NA	NA	NA	NA	C	C	S	S	C	C	C	S	C	C	C	C	C	C	C	C	N	C	C	C	C	S	C	C	C	C	C	G	C	C	C	C	C	C	S	G	C	N	C
S3R_6699211	G/C	3R	6699211	+	NA	NA	NA	NA	NA	NA	S	C	S	S	G	G	G	C	S	G	S	C	G	C	G	C	N	C	G	G	S	S	C	S	C	G	S	C	S	S	G	G	G	S	S	C	S	N	C
S3R_6699214	G/C	3R	6699214	+	NA	NA	NA	NA	NA	NA	G	G	S	S	G	G	G	S	G	G	G	G	G	G	G	G	N	G	G	G	G	S	G	G	G	G	G	C	G	G	G	G	G	G	S	C	G	N	G
S3R_6706370	G/A	3R	6706370	+	NA	NA	NA	NA	NA	NA	R	R	G	R	G	G	R	A	G	G	R	R	R	G	G	G	R	G	G	G	G	G	R	G	G	G	R	G	R	G	R	A	G	G	R	R	G	R	R
S3R_6706414	A/G	3R	6706414	+	NA	NA	NA	NA	NA	NA	R	R	A	R	A	A	R	G	A	A	R	R	R	A	A	A	R	A	A	A	A	A	R	A	A	A	R	A	R	A	R	G	A	A	R	R	A	R	R
S3R_6806165	G/A	3R	6806165	+	NA	NA	NA	NA	NA	NA	G	G	R	R	G	A	G	G	G	R	G	G	R	R	R	G	G	R	N	A	N	R	G	G	G	G	R	G	N	G	N	G	G	R	A	R	G	G	G
S3R_6806180	C/G	3R	6806180	+	NA	NA	NA	NA	NA	NA	C	C	S	S	C	G	C	C	C	S	C	C	S	S	S	C	C	S	N	G	N	S	C	C	C	C	S	C	N	C	N	C	C	S	G	S	C	C	C
S3R_6834304	C/A	3R	6834304	+	NA	NA	NA	NA	NA	NA	C	C	M	C	C	M	C	C	M	M	C	M	C	C	C	C	M	M	C	M	C	C	C	C	C	C	C	C	C	C	C	C	C	C	M	C	C	M	C
S3R_6934772	A/C	3R	6934772	+	NA	NA	NA	NA	NA	NA	A	A	A	A	A	M	M	A	A	A	M	A	A	A	A	A	A	A	A	A	C	A	A	A	A	M	A	A	A	A	A	M	A	C	M	M	A	A	A
S3R_6934792	A/T	3R	6934792	+	NA	NA	NA	NA	NA	NA	A	A	A	W	A	W	W	A	W	A	W	A	A	A	A	A	A	A	A	A	T	W	A	A	A	W	A	W	A	W	A	W	W	T	W	W	A	A	A
S3R_7099101	G/C	3R	7099101	+	NA	NA	NA	NA	NA	NA	G	G	G	G	G	G	C	G	G	G	N	G	N	G	S	N	G	G	G	G	N	G	G	G	G	G	G	G	G	S	G	C	C	S	C	G	G	S	S
S3R_7170559	C/G	3R	7170559	+	NA	NA	NA	NA	NA	NA	S	C	S	C	C	C	C	C	C	C	C	C	C	C	C	C	C	C	C	G	C	C	C	S	C	C	C	C	C	C	C	C	C	S	C	C	C	C	C
S3R_7240113	G/C	3R	7240113	+	NA	NA	NA	NA	NA	NA	G	G	S	G	G	G	G	S	G	S	G	G	G	S	G	G	G	G	S	C	G	G	G	G	N	G	G	S	G	G	G	G	G	G	G	G	G	G	G
S3R_7244303	G/A	3R	7244303	+	NA	NA	NA	NA	NA	NA	R	G	R	G	G	G	G	G	R	R	G	G	R	G	R	R	G	G	G	G	G	R	G	R	A	R	N	N	A	N	R	G	G	R	R	G	R	G	G
S3R_7281530	G/A	3R	7281530	+	NA	NA	NA	NA	NA	NA	G	R	N	G	N	G	G	N	R	A	G	G	R	G	G	N	G	G	N	G	R	G	R	G	G	G	G	R	G	G	G	G	G	N	R	R	N	R	G
S3R_7333134	G/A	3R	7333134	+	NA	NA	NA	NA	NA	NA	N	G	R	G	G	G	G	G	R	G	G	R	G	G	R	R	G	R	G	G	R	G	R	G	R	G	R	R	A	A	G	G	G	G	G	G	R	G	G
S3R_7333154	G/T	3R	7333154	+	NA	NA	NA	NA	NA	NA	N	K	G	G	K	G	G	G	K	G	G	K	K	G	G	G	G	G	K	K	G	G	G	G	K	G	G	K	G	G	G	G	G	G	K	K	G	G	G
S3R_7343265	T/G	3R	7343265	+	NA	NA	NA	NA	NA	NA	T	K	T	T	K	T	T	K	T	T	T	T	T	K	T	T	T	T	T	T	T	T	T	T	T	T	T	T	K	T	T	T	T	T	T	T	K	T	T
S3R_7389378	G/A	3R	7389378	+	NA	NA	NA	NA	NA	NA	G	G	G	G	N	N	G	G	R	N	G	G	G	G	G	G	G	R	G	G	A	N	G	G	G	N	G	G	G	G	R	N	R	G	G	G	G	G	N
S3R_7394177	G/T	3R	7394177	+	NA	NA	NA	NA	NA	NA	G	K	G	G	K	G	G	G	G	G	G	G	K	K	K	G	K	G	K	K	K	G	G	K	G	G	K	G	G	K	K	G	K	G	G	G	G	G	K
S3R_7394178	C/A	3R	7394178	+	NA	NA	NA	NA	NA	NA	C	M	C	C	M	C	C	C	C	C	C	C	M	M	M	C	M	C	M	M	M	C	C	M	C	C	M	C	C	M	M	C	M	C	C	C	C	C	M
S3R_7394181	C/T	3R	7394181	+	NA	NA	NA	NA	NA	NA	Y	C	C	Y	C	C	C	C	C	C	C	C	C	C	Y	Y	C	C	C	C	C	C	C	C	Y	C	Y	C	C	Y	C	C	C	C	C	Y	C	C	C
S3R_7394232	G/A	3R	7394232	+	NA	NA	NA	NA	NA	NA	G	G	G	G	G	G	G	R	G	G	G	G	G	G	G	G	R	G	G	G	G	G	R	G	G	G	R	R	G	G	G	G	G	G	G	G	G	R	G
S3R_7394259	G/A	3R	7394259	+	NA	NA	NA	NA	NA	NA	G	G	G	G	G	G	N	R	G	G	G	G	G	G	G	G	R	G	G	G	G	G	R	G	G	G	G	G	G	G	G	G	G	G	G	G	G	R	G
S3R_7448672	G/A	3R	7448672	+	NA	NA	NA	NA	NA	NA	G	G	G	G	A	N	R	G	R	R	G	G	N	G	G	G	G	G	R	R	G	N	N	G	G	R	G	G	G	G	G	N	N	N	G	G	G	G	G
S3R_7448680	G/A	3R	7448680	+	NA	NA	NA	NA	NA	NA	A	G	R	G	G	N	R	A	R	R	G	G	N	G	A	G	G	G	R	G	G	N	N	G	G	R	R	R	R	G	G	N	N	N	R	G	A	G	G
S3R_7448705	G/A	3R	7448705	+	NA	NA	NA	NA	NA	NA	G	G	G	G	A	N	R	G	R	R	G	G	N	G	G	G	G	G	R	R	G	N	N	G	G	R	G	G	G	G	G	N	N	N	G	G	G	G	G
S3R_7606642	G/C	3R	7606642	+	NA	NA	NA	NA	NA	NA	G	G	G	G	S	G	G	G	G	S	G	G	G	S	G	S	S	G	G	G	G	G	G	G	G	G	G	S	G	G	S	G	G	S	G	G	G	G	G
S3R_7606643	C/G	3R	7606643	+	NA	NA	NA	NA	NA	NA	C	C	C	C	S	C	C	C	C	S	C	C	C	S	C	S	S	C	C	C	C	C	C	C	C	C	C	S	C	C	S	C	C	S	C	C	C	C	C
S3R_7606678	T/A	3R	7606678	+	NA	NA	NA	NA	NA	NA	T	T	T	T	W	T	T	T	T	W	T	T	T	W	T	W	W	T	T	T	T	T	T	T	T	T	T	W	T	T	W	T	T	W	T	T	T	T	T
S3R_7835642	G/A	3R	7835642	+	NA	NA	NA	NA	NA	NA	G	G	R	R	R	G	G	R	R	G	G	R	G	G	G	G	G	G	G	G	G	G	R	G	G	G	G	G	G	G	G	G	R	G	G	R	G	G	G
S3R_7845710	G/A	3R	7845710	+	NA	NA	NA	NA	NA	NA	G	N	G	G	R	N	G	R	G	G	G	G	R	G	G	G	G	G	G	G	G	G	G	N	G	G	N	G	G	G	N	G	G	G	N	G	N	G	G
S3R_7845721	G/A	3R	7845721	+	NA	NA	NA	NA	NA	NA	G	N	G	G	G	N	G	G	G	G	R	G	G	R	G	G	A	G	G	G	G	G	G	N	G	G	N	G	G	G	N	G	G	A	N	G	N	G	G
S3R_7861605	G/A	3R	7861605	+	NA	NA	NA	NA	NA	NA	G	G	G	R	G	G	R	G	G	R	G	G	R	R	R	N	R	G	G	G	G	G	G	G	N	G	G	N	G	G	G	G	R	G	G	G	N	R	G
S3R_7861614	G/C	3R	7861614	+	NA	NA	NA	NA	NA	NA	G	G	G	S	G	G	S	G	G	S	G	G	S	S	S	N	S	G	G	G	G	G	G	G	N	G	G	N	G	G	G	G	S	G	G	G	N	S	G
S3R_7861656	G/A	3R	7861656	+	NA	NA	NA	NA	NA	NA	G	G	G	N	R	G	G	G	G	G	N	G	G	G	N	N	G	G	G	G	G	G	G	G	N	A	G	G	G	G	G	G	N	G	G	N	G	G	G
S3R_7861671	C/T	3R	7861671	+	NA	NA	NA	NA	NA	NA	C	C	C	N	Y	C	C	C	C	C	N	C	C	C	N	N	C	C	C	C	C	C	C	C	N	T	C	C	C	C	C	C	N	C	C	N	C	C	C
S3R_7861677	C/G	3R	7861677	+	NA	NA	NA	NA	NA	NA	C	C	C	N	S	C	C	C	C	C	N	C	C	C	N	N	C	C	C	C	C	C	C	C	N	G	C	C	C	C	C	C	N	C	C	N	C	C	C
S3R_7888398	C/T	3R	7888398	+	NA	NA	NA	NA	NA	NA	C	C	C	C	C	C	C	C	C	C	C	N	C	C	C	C	C	C	C	C	C	C	T	N	C	C	C	C	C	C	N	C	C	Y	C	C	C	C	N
S3R_7888402	T/A	3R	7888402	+	NA	NA	NA	NA	NA	NA	T	W	T	T	T	T	T	W	T	T	T	N	T	T	T	T	T	T	T	T	T	T	T	N	T	T	T	T	T	T	N	T	T	W	T	T	T	T	N
S3R_7888420	G/A	3R	7888420	+	NA	NA	NA	NA	NA	NA	G	G	G	G	G	G	G	G	G	G	G	N	G	G	G	G	G	G	G	G	G	G	A	N	G	G	G	G	G	G	N	G	G	R	G	G	G	G	N
S3R_7921796	C/T	3R	7921796	+	NA	NA	NA	NA	NA	NA	C	C	C	N	T	C	C	C	C	C	N	C	Y	C	C	C	N	C	Y	C	N	N	C	C	Y	C	N	C	N	C	C	C	C	C	T	C	C	T	C
S3R_7921798	T/G	3R	7921798	+	NA	NA	NA	NA	NA	NA	T	T	T	N	G	T	T	T	T	T	N	T	K	T	T	T	N	T	K	T	N	N	T	T	K	T	N	T	N	T	T	T	T	T	G	T	T	G	T
S3R_7921809	A/G	3R	7921809	+	NA	NA	NA	NA	NA	NA	R	G	A	N	G	A	A	R	R	R	N	A	R	A	R	G	N	G	R	R	N	N	R	R	R	R	N	A	N	R	A	A	G	A	G	A	G	G	A
S3R_7921816	G/T	3R	7921816	+	NA	NA	NA	NA	NA	NA	K	T	G	N	T	G	G	K	K	K	N	G	K	G	K	T	N	T	K	K	N	N	K	K	K	K	N	G	N	K	G	G	T	G	T	G	T	T	G
S3R_7921823	C/G	3R	7921823	+	NA	NA	NA	NA	NA	NA	S	G	C	N	C	C	C	S	S	S	N	C	C	C	S	G	N	G	S	S	N	N	S	S	C	S	N	C	N	C	C	C	G	C	C	C	G	C	C
S3R_7921832	G/C	3R	7921832	+	NA	NA	NA	NA	NA	NA	S	G	G	N	G	G	G	S	G	S	N	G	G	G	G	G	N	G	S	S	N	N	S	G	G	G	N	G	N	G	G	G	G	G	G	G	G	G	G
S3R_7921879	A/C	3R	7921879	+	NA	NA	NA	NA	NA	NA	A	M	A	M	M	A	A	A	A	A	M	A	A	M	M	A	A	A	A	M	M	M	A	A	A	A	A	A	A	A	M	M	A	M	A	A	A	A	A
S3R_8056236	A/G	3R	8056236	+	NA	NA	NA	NA	NA	NA	G	A	R	R	R	A	G	R	A	G	A	G	A	R	A	N	A	A	A	A	R	A	R	N	N	A	A	A	A	A	A	R	A	G	A	N	G	G	A
S3R_8056245	T/C	3R	8056245	+	NA	NA	NA	NA	NA	NA	T	T	Y	Y	T	T	T	Y	C	T	C	T	Y	T	Y	N	C	Y	Y	C	Y	C	T	N	N	Y	T	C	C	Y	C	T	C	T	C	N	T	T	Y
S3R_8179654	C/T	3R	8179654	+	NA	NA	NA	NA	NA	NA	C	Y	C	C	C	C	C	Y	C	C	C	C	C	C	C	C	C	T	Y	C	N	N	C	Y	C	C	C	C	C	C	C	C	C	C	C	C	C	C	C
S3R_8179660	C/T	3R	8179660	+	NA	NA	NA	NA	NA	NA	Y	C	C	C	C	Y	C	C	Y	C	Y	C	C	C	C	C	Y	C	C	C	N	N	C	C	C	Y	C	C	C	C	C	C	C	C	C	T	C	C	C
S3R_8244383	C/A	3R	8244383	+	NA	NA	NA	NA	NA	NA	C	C	M	C	C	C	C	C	C	M	M	M	C	C	A	M	M	C	M	M	A	C	N	C	C	C	A	N	N	A	C	C	N	A	M	C	A	C	C
S3R_8244403	G/A	3R	8244403	+	NA	NA	NA	NA	NA	NA	G	G	G	G	G	G	G	G	G	G	R	G	G	G	G	G	G	G	G	R	G	G	N	G	G	G	R	N	N	G	G	G	N	A	G	G	A	G	G
S3R_8320713	C/G	3R	8320713	+	NA	NA	NA	NA	NA	NA	C	C	C	C	C	C	C	C	C	S	C	C	C	C	C	C	S	C	S	C	C	S	C	C	C	C	S	S	G	C	S	S	C	C	S	C	N	C	C
S3R_8376375	C/A	3R	8376375	+	NA	NA	NA	NA	NA	NA	C	C	M	C	C	C	C	C	C	C	C	M	C	C	C	C	C	C	C	C	M	C	C	C	C	C	C	C	M	M	C	C	C	C	M	M	C	C	C
S3R_8418930	C/A	3R	8418930	+	NA	NA	NA	NA	NA	NA	C	C	M	M	C	M	M	C	C	M	A	C	C	A	M	C	C	C	M	C	A	N	M	M	C	A	C	C	N	C	C	C	C	M	C	A	C	A	M
S3R_8423797	A/G	3R	8423797	+	NA	NA	NA	NA	NA	NA	A	A	A	A	A	A	A	A	A	A	A	A	A	A	A	A	A	R	A	A	A	A	A	A	A	A	A	A	R	A	A	N	A	A	A	A	N	A	A
S3R_8428948	C/T	3R	8428948	+	NA	NA	NA	NA	NA	NA	Y	C	C	C	T	N	C	C	Y	C	C	C	Y	Y	C	N	Y	C	T	C	C	Y	C	C	Y	T	N	C	N	Y	Y	C	C	C	T	Y	T	Y	T
S3R_8458572	T/C	3R	8458572	+	NA	NA	NA	NA	NA	NA	T	T	Y	T	N	T	N	T	T	N	Y	T	T	T	Y	T	T	T	N	Y	T	T	T	Y	Y	N	T	C	Y	N	N	T	N	T	T	T	N	T	T
S3R_8485925	A/G	3R	8485925	+	NA	NA	NA	NA	NA	NA	R	N	A	A	N	A	N	N	A	R	A	A	R	A	A	A	A	A	A	A	A	A	A	A	A	R	N	N	N	N	A	N	A	A	A	A	A	R	A
S3R_8485937	T/C	3R	8485937	+	NA	NA	NA	NA	NA	NA	Y	N	T	T	N	T	N	N	T	Y	T	T	Y	Y	Y	T	T	T	T	T	T	T	T	T	T	T	N	N	N	N	T	N	T	T	Y	Y	T	Y	T
S3R_8485951	C/T	3R	8485951	+	NA	NA	NA	NA	NA	NA	Y	N	C	C	N	C	N	N	Y	Y	C	C	Y	Y	Y	C	C	C	C	C	C	Y	C	C	C	C	N	N	N	N	C	N	C	C	Y	Y	C	Y	C
S3R_8489285	G/C	3R	8489285	+	NA	NA	NA	NA	NA	NA	G	G	S	S	G	G	G	G	S	G	G	G	S	S	G	G	G	G	G	S	G	G	G	G	S	G	G	G	G	G	G	G	S	G	G	G	S	G	S
S3R_8489291	G/C	3R	8489291	+	NA	NA	NA	NA	NA	NA	G	S	G	S	G	G	G	G	S	G	G	G	S	S	G	G	G	G	G	G	G	G	G	S	G	G	G	G	G	G	G	G	G	G	G	G	G	G	G
S3R_8489309	C/G	3R	8489309	+	NA	NA	NA	NA	NA	NA	C	C	C	C	C	S	S	C	C	C	C	C	C	C	C	C	C	C	C	C	C	S	C	C	S	C	C	C	C	C	C	C	C	S	C	C	C	C	S
S3R_8503989	G/C	3R	8503989	+	NA	NA	NA	NA	NA	NA	C	G	G	N	C	N	N	G	G	G	G	G	S	N	N	G	G	G	G	G	G	G	G	G	N	S	S	C	N	G	G	G	N	C	G	G	G	C	G
S3R_8504010	C/T	3R	8504010	+	NA	NA	NA	NA	NA	NA	T	C	C	N	T	N	N	C	C	C	C	C	Y	N	N	C	C	C	C	C	C	C	C	C	N	Y	Y	T	N	C	C	C	N	T	C	C	C	T	C
S3R_8527999	G/A	3R	8527999	+	NA	NA	NA	NA	NA	NA	G	R	G	G	G	R	G	G	G	G	G	G	G	G	G	N	G	G	G	G	G	A	G	G	N	R	G	A	G	G	G	N	G	A	G	R	G	R	R
S3R_8528018	G/A	3R	8528018	+	NA	NA	NA	NA	NA	NA	G	R	G	G	G	R	G	G	G	G	G	G	G	G	G	N	G	G	G	G	G	A	G	G	N	R	G	A	G	G	G	N	G	A	G	R	G	R	R
S3R_8528021	C/G	3R	8528021	+	NA	NA	NA	NA	NA	NA	C	S	S	S	C	G	S	C	C	S	C	C	G	C	S	N	S	S	C	G	G	G	C	C	N	G	C	G	C	C	C	N	C	G	C	S	G	G	S
S3R_8528080	C/T	3R	8528080	+	NA	NA	NA	NA	NA	NA	C	C	C	C	C	Y	C	C	C	C	Y	C	Y	C	C	C	C	Y	C	C	C	C	C	C	Y	Y	C	C	C	C	C	Y	C	C	C	Y	N	Y	C
S3R_8528087	A/G	3R	8528087	+	NA	NA	NA	NA	NA	NA	A	R	A	A	A	A	A	A	A	A	A	A	A	A	A	A	A	A	A	A	A	A	A	A	A	R	A	R	A	A	A	A	A	R	A	A	N	A	A
S3R_8588000	G/A	3R	8588000	+	NA	NA	NA	NA	NA	NA	R	A	R	G	G	A	A	G	G	G	G	R	G	R	G	R	G	R	G	R	R	R	G	R	G	G	G	A	G	G	G	G	G	R	R	R	G	G	G
S3R_8588023	T/C	3R	8588023	+	NA	NA	NA	NA	NA	NA	N	C	Y	T	T	C	Y	N	Y	T	T	Y	N	T	T	N	N	T	T	C	T	N	T	Y	T	T	T	C	T	N	T	T	T	T	T	Y	T	T	N
S3R_8588024	T/C	3R	8588024	+	NA	NA	NA	NA	NA	NA	Y	C	Y	N	T	N	C	T	T	T	N	Y	T	Y	T	Y	T	Y	T	Y	Y	Y	T	T	T	T	T	C	T	T	T	T	T	Y	Y	T	N	T	T
S3R_8604783	A/G	3R	8604783	+	NA	NA	NA	NA	NA	NA	A	A	R	A	A	N	R	G	A	R	A	N	A	A	A	N	A	A	A	A	A	A	A	A	A	A	A	A	A	A	A	A	N	N	A	R	A	A	A
S3R_8604796	G/A	3R	8604796	+	NA	NA	NA	NA	NA	NA	G	G	G	R	G	N	R	G	G	G	G	N	G	G	G	N	G	G	A	G	G	R	G	G	G	G	G	G	G	G	G	G	N	N	G	G	R	G	G
S3R_8629424	C/T	3R	8629424	+	NA	NA	NA	NA	NA	NA	C	C	Y	C	C	Y	C	C	Y	Y	C	C	N	C	C	C	C	Y	C	C	Y	C	C	C	C	T	C	C	C	C	C	C	Y	C	C	C	N	Y	C
S3R_8629452	C/T	3R	8629452	+	NA	NA	NA	NA	NA	NA	Y	C	Y	C	C	Y	Y	Y	C	C	C	C	N	C	Y	Y	C	Y	C	C	C	C	C	C	C	C	C	C	C	C	C	C	C	C	Y	C	N	C	C
S3R_8629464	G/A	3R	8629464	+	NA	NA	NA	NA	NA	NA	G	G	G	G	R	G	G	G	G	G	G	R	N	G	G	R	G	G	G	G	R	G	G	G	G	G	G	G	G	G	A	G	G	G	G	R	N	G	G
S3R_8629471	A/C	3R	8629471	+	NA	NA	NA	NA	NA	NA	A	A	A	A	M	A	A	A	A	M	A	M	N	M	A	M	A	A	A	M	M	M	A	A	A	A	A	A	A	A	C	A	A	A	A	M	N	A	A
S3R_8634879	C/G	3R	8634879	+	NA	NA	NA	NA	NA	NA	C	C	C	C	S	C	C	C	S	C	C	C	C	S	S	C	C	C	C	S	G	C	S	S	C	S	S	C	C	C	S	S	S	S	C	S	G	S	C
S3R_8634882	C/G	3R	8634882	+	NA	NA	NA	NA	NA	NA	C	C	C	C	S	C	C	C	S	C	C	C	C	S	S	C	C	C	C	S	G	C	S	S	C	S	S	C	C	C	S	S	S	S	C	S	G	S	C
S3R_8684806	A/G	3R	8684806	+	NA	NA	NA	NA	NA	NA	A	R	A	A	A	A	A	G	R	R	A	A	A	R	R	N	A	A	G	R	R	A	A	G	R	A	A	A	A	R	N	A	G	A	A	A	A	A	A
S3R_8695217	G/C	3R	8695217	+	NA	NA	NA	NA	NA	NA	G	G	S	C	S	G	G	G	S	G	G	S	S	G	S	G	G	G	G	G	G	G	S	G	G	G	S	G	S	G	S	S	S	G	G	S	G	G	S
S3R_8695261	C/A	3R	8695261	+	NA	NA	NA	NA	NA	NA	C	C	C	C	C	C	C	C	C	M	C	M	C	C	C	M	M	C	C	M	M	C	C	M	C	M	C	C	C	C	M	C	C	C	M	C	C	C	C
S3R_8714930	C/G	3R	8714930	+	NA	NA	NA	NA	NA	NA	N	C	C	C	S	N	C	S	C	C	C	C	S	C	S	C	S	S	C	C	C	C	S	C	C	C	C	S	S	C	C	S	S	C	C	C	C	C	C
S3R_8716447	A/G	3R	8716447	+	NA	NA	NA	NA	NA	NA	A	N	A	A	A	N	A	A	A	A	N	A	A	A	A	A	A	A	A	A	A	N	R	A	R	A	A	A	A	N	R	A	A	A	A	A	N	A	A
S3R_8716476	C/A	3R	8716476	+	NA	NA	NA	NA	NA	NA	C	N	M	C	M	N	M	A	M	M	N	M	A	M	M	C	M	C	M	M	C	N	C	C	C	C	M	A	M	N	C	M	M	C	M	M	N	C	C
S3R_8716690	C/T	3R	8716690	+	NA	NA	NA	NA	NA	NA	C	C	C	C	C	C	C	C	C	C	C	C	T	C	C	Y	C	Y	C	C	C	Y	C	C	C	C	C	C	C	C	C	C	C	Y	C	C	C	Y	C
S3R_8716703	C/A	3R	8716703	+	NA	NA	NA	NA	NA	NA	C	C	C	C	C	C	M	C	C	C	C	C	C	C	C	C	C	C	C	C	C	C	C	C	M	C	C	C	C	C	C	C	C	C	C	N	M	C	C
S3R_8716734	G/A	3R	8716734	+	NA	NA	NA	NA	NA	NA	R	G	R	G	G	A	R	G	R	R	R	G	R	G	R	R	G	R	R	R	G	G	G	G	R	R	G	G	G	G	G	G	R	G	G	G	G	G	R
S3R_8809781	G/A	3R	8809781	+	NA	NA	NA	NA	NA	NA	G	G	R	R	R	G	G	R	R	G	G	G	G	R	G	N	A	N	G	G	A	G	R	G	R	N	N	G	G	G	A	N	N	R	G	G	G	R	G
S3R_8809792	A/G	3R	8809792	+	NA	NA	NA	NA	NA	NA	A	A	R	R	R	G	A	R	R	A	R	A	A	A	A	N	G	N	A	A	G	A	R	A	R	N	N	R	A	A	G	N	N	R	A	A	A	R	A
S3R_8840474	G/A	3R	8840474	+	NA	NA	NA	NA	NA	NA	G	G	G	G	G	G	G	N	G	G	G	G	G	G	G	N	N	G	G	G	N	G	G	N	G	G	G	G	G	G	G	G	R	G	G	G	G	R	G
S3R_8840501	G/C	3R	8840501	+	NA	NA	NA	NA	NA	NA	S	S	G	C	G	C	S	N	S	S	S	S	G	G	G	N	N	G	G	G	N	G	S	N	S	S	G	G	G	G	C	G	S	G	G	G	G	C	G
S3R_8840504	C/T	3R	8840504	+	NA	NA	NA	NA	NA	NA	Y	C	Y	C	C	C	Y	N	Y	Y	C	Y	Y	C	C	N	N	Y	C	T	N	Y	C	N	C	Y	C	C	C	C	C	T	C	Y	C	C	C	C	C
S3R_8840507	C/T	3R	8840507	+	NA	NA	NA	NA	NA	NA	Y	Y	C	T	C	T	Y	N	C	Y	C	Y	C	C	C	N	N	C	C	C	N	C	Y	N	Y	Y	C	C	C	C	T	C	C	C	C	C	C	Y	C
S3R_8840510	G/A	3R	8840510	+	NA	NA	NA	NA	NA	NA	R	G	R	G	G	G	R	N	R	R	G	R	R	G	R	N	N	R	G	A	N	R	G	N	R	R	G	G	G	G	G	A	R	R	G	G	G	G	R
S3R_8840522	G/C	3R	8840522	+	NA	NA	NA	NA	NA	NA	S	G	S	G	G	G	S	N	S	S	G	S	S	G	G	N	N	S	G	C	N	S	G	N	G	S	G	G	G	G	G	C	G	S	G	G	G	G	G
S3R_8840523	A/G	3R	8840523	+	NA	NA	NA	NA	NA	NA	G	A	R	A	A	G	R	N	R	R	R	R	R	R	A	N	N	R	A	G	N	R	R	N	R	R	A	G	A	R	G	G	R	G	G	A	G	G	R
S3R_8924375	T/G	3R	8924375	+	NA	NA	NA	NA	NA	NA	K	T	G	K	K	K	K	T	K	G	N	G	G	K	G	T	G	K	T	N	N	K	T	K	T	G	K	G	N	G	G	K	G	T	T	K	G	G	K
S3R_8946374	C/T	3R	8946374	+	NA	NA	NA	NA	NA	NA	C	C	C	C	C	C	Y	Y	C	C	C	C	C	C	T	C	C	C	C	C	N	C	C	Y	Y	C	C	C	Y	Y	C	C	T	C	Y	Y	Y	C	N
S3R_8974641	C/T	3R	8974641	+	NA	NA	NA	NA	NA	NA	N	C	C	T	C	N	C	C	C	C	C	C	C	C	C	C	N	Y	C	C	C	C	C	C	N	C	C	C	N	N	Y	C	T	C	C	C	T	Y	C
S3R_9009003	T/G	3R	9009003	+	NA	NA	NA	NA	NA	NA	T	T	T	T	N	N	T	T	T	T	T	T	T	T	T	N	T	T	T	T	N	T	T	K	G	N	T	T	T	T	T	T	T	K	T	T	T	T	T
S3R_9115400	G/A	3R	9115400	+	NA	NA	NA	NA	NA	NA	G	G	G	N	R	N	R	G	R	R	R	G	R	G	G	G	G	G	G	R	G	R	G	G	G	N	G	A	G	R	G	G	R	R	R	R	G	R	G
S3R_9115423	G/A	3R	9115423	+	NA	NA	NA	NA	NA	NA	R	A	G	N	R	N	G	G	R	G	G	G	R	R	G	R	G	R	G	G	G	G	G	R	R	N	G	G	G	G	G	G	R	R	G	R	R	R	R
S3R_9173532	A/C	3R	9173532	+	NA	NA	NA	NA	NA	NA	A	M	A	A	M	A	A	A	A	A	M	A	A	M	A	A	A	M	A	A	A	A	A	A	A	A	M	A	A	A	A	A	A	A	A	A	A	A	M
S3R_9192831	G/T	3R	9192831	+	NA	NA	NA	NA	NA	NA	G	G	G	G	G	G	G	G	G	G	G	G	G	G	G	G	G	G	G	G	G	G	K	G	G	G	G	G	G	G	G	G	G	G	G	G	G	G	G
S3R_9711201	C/G	3R	9711201	+	NA	NA	NA	NA	NA	NA	N	C	C	C	N	N	C	C	S	S	C	C	C	G	C	N	G	C	C	C	C	S	C	N	C	S	C	C	N	C	C	N	N	C	C	C	C	C	C
S3R_9711213	G/T	3R	9711213	+	NA	NA	NA	NA	NA	NA	N	G	K	G	N	N	G	G	G	K	G	K	K	G	T	N	G	G	G	K	G	G	G	N	G	K	K	G	N	G	K	N	N	G	G	G	G	G	G
S3R_9711233	G/A	3R	9711233	+	NA	NA	NA	NA	NA	NA	N	G	G	G	N	N	G	G	R	R	G	G	G	A	G	N	A	G	G	G	G	R	G	N	G	R	G	G	N	G	G	N	N	G	G	G	G	G	G
S3R_9771094	C/T	3R	9771094	+	NA	NA	NA	NA	NA	NA	C	Y	C	C	C	C	Y	Y	Y	C	C	Y	C	C	T	N	C	Y	Y	C	C	C	C	C	C	Y	C	Y	C	Y	C	C	C	C	C	C	N	C	C
S3R_9773532	T/G	3R	9773532	+	NA	NA	NA	NA	NA	NA	T	T	K	T	T	T	T	T	T	K	T	T	K	T	T	T	T	T	T	T	T	T	K	T	T	T	K	K	T	T	N	K	G	T	T	N	T	T	T
S3R_9773533	G/T	3R	9773533	+	NA	NA	NA	NA	NA	NA	G	G	K	G	G	G	G	G	G	K	G	G	K	G	G	G	G	G	G	G	G	G	K	G	G	G	K	K	G	G	N	K	T	G	G	N	G	G	G
S3R_9788259	C/G	3R	9788259	+	NA	NA	NA	NA	NA	NA	S	G	G	G	N	G	S	S	S	S	C	C	S	S	C	G	C	C	C	S	G	S	C	S	C	N	C	S	S	C	C	C	S	S	S	S	C	N	S
S3R_9788282	G/C	3R	9788282	+	NA	NA	NA	NA	NA	NA	G	S	C	G	N	C	G	S	G	S	G	G	G	S	G	S	G	G	G	G	C	G	G	G	G	N	G	S	S	G	G	G	G	G	S	G	G	N	G
S3R_9788288	T/C	3R	9788288	+	NA	NA	NA	NA	NA	NA	Y	C	C	C	N	C	Y	Y	Y	Y	T	T	Y	Y	T	C	T	T	T	Y	C	Y	T	Y	T	N	T	Y	Y	T	T	T	Y	Y	Y	Y	T	N	Y
S3R_9788295	G/A	3R	9788295	+	NA	NA	NA	NA	NA	NA	G	R	A	G	N	A	G	R	G	R	G	G	G	R	G	R	G	G	G	G	A	G	G	G	G	N	G	R	R	G	G	G	G	G	R	G	G	N	G
S3R_9788303	T/C	3R	9788303	+	NA	NA	NA	NA	NA	NA	Y	C	C	C	N	C	Y	Y	C	Y	T	T	Y	Y	T	C	T	T	T	Y	C	Y	T	Y	T	N	T	Y	Y	T	T	T	C	C	Y	Y	C	N	C
S3R_9788304	G/A	3R	9788304	+	NA	NA	NA	NA	NA	NA	R	A	A	A	N	A	R	R	R	R	G	G	R	R	G	A	G	G	G	R	A	R	G	R	G	N	G	R	R	G	G	G	R	R	R	R	G	N	R
S3R_9788305	T/C	3R	9788305	+	NA	NA	NA	NA	NA	NA	Y	C	C	C	N	C	Y	Y	Y	Y	T	T	Y	Y	T	C	T	T	T	Y	C	Y	T	Y	T	N	T	Y	Y	T	T	T	Y	Y	Y	Y	T	N	Y
S3R_9788311	G/T	3R	9788311	+	NA	NA	NA	NA	NA	NA	G	G	G	G	N	G	G	G	K	G	G	G	G	K	G	G	G	G	G	G	G	G	G	G	G	N	G	G	G	G	G	G	K	K	G	K	T	N	K
S3R_9806203	G/A	3R	9806203	+	NA	NA	NA	NA	NA	NA	G	R	R	G	G	G	G	R	A	G	G	R	R	G	G	R	R	G	G	G	G	G	G	N	N	G	G	N	G	G	G	G	N	G	G	N	N	G	G
S3R_9806216	G/T	3R	9806216	+	NA	NA	NA	NA	NA	NA	G	G	G	G	G	K	G	G	G	G	G	G	G	G	G	K	K	K	G	K	T	G	G	N	N	G	G	N	K	G	G	G	N	G	G	N	N	G	G
S3R_9819179	C/G	3R	9819179	+	NA	NA	NA	NA	NA	NA	N	C	C	S	C	C	C	C	C	C	C	C	S	S	C	C	C	C	C	C	C	S	C	C	S	C	C	C	C	C	C	C	S	C	C	C	N	C	C
S3R_9829143	C/T	3R	9829143	+	NA	NA	NA	NA	NA	NA	C	T	T	Y	N	N	Y	Y	T	Y	N	Y	C	T	Y	T	C	Y	C	Y	N	N	T	N	C	C	N	T	C	Y	T	T	T	C	T	T	N	T	T
S3R_9829170	C/T	3R	9829170	+	NA	NA	NA	NA	NA	NA	C	C	T	Y	N	N	C	C	C	Y	N	C	C	Y	C	C	C	C	C	Y	N	N	C	N	C	C	N	C	C	C	C	C	T	C	C	T	N	C	Y
S3R_9893876	G/A	3R	9893876	+	NA	NA	NA	NA	NA	NA	G	G	G	G	G	G	R	R	G	G	R	G	R	G	G	R	G	G	G	R	G	G	G	G	A	G	G	N	G	G	G	G	G	R	G	G	R	R	R
S3R_9893885	C/G	3R	9893885	+	NA	NA	NA	NA	NA	NA	C	C	C	C	G	G	S	S	C	S	S	C	G	C	C	S	S	C	S	G	C	G	S	G	G	S	C	N	S	G	S	C	C	S	C	G	S	G	G
S3R_9921146	T/C	3R	9921146	+	NA	NA	NA	NA	NA	NA	Y	T	T	T	T	N	C	C	N	T	T	N	C	Y	T	N	T	T	T	T	T	T	T	T	T	T	T	N	T	C	T	T	T	T	T	T	N	N	T
S3R_9921148	C/T	3R	9921148	+	NA	NA	NA	NA	NA	NA	Y	C	C	C	C	N	T	T	N	C	C	N	T	Y	C	N	C	C	C	C	C	C	C	C	C	C	C	N	C	T	C	C	C	C	C	C	N	N	C
S3R_9921157	G/C	3R	9921157	+	NA	NA	NA	NA	NA	NA	G	G	G	G	S	N	G	G	N	G	G	N	G	G	S	N	S	S	G	G	G	G	G	G	G	G	S	N	S	G	G	G	G	G	G	G	N	N	G
S3R_9989659	G/A	3R	9989659	+	NA	NA	NA	NA	NA	NA	G	G	G	G	R	G	G	G	G	G	G	G	G	R	G	N	G	G	G	G	G	R	G	G	G	G	G	G	G	G	G	R	R	R	R	G	N	G	G
S3R_9989671	G/A	3R	9989671	+	NA	NA	NA	NA	NA	NA	G	G	G	G	G	G	R	G	G	G	G	G	G	G	G	N	R	G	R	G	G	G	R	G	G	G	G	G	R	R	R	R	G	R	G	G	N	G	R
S3R_9989675	A/G	3R	9989675	+	NA	NA	NA	NA	NA	NA	A	A	A	A	R	A	A	A	A	A	A	A	A	R	A	N	A	A	A	A	A	R	A	A	A	A	A	A	A	A	A	R	R	R	R	A	N	A	A
S3R_9989693	G/A	3R	9989693	+	NA	NA	NA	NA	NA	NA	G	G	G	G	G	G	R	G	G	G	G	G	G	G	G	N	R	G	R	G	G	G	R	G	G	G	G	G	R	R	R	R	G	R	G	G	N	G	R
S3R_9994297	C/A	3R	9994297	+	NA	NA	NA	NA	NA	NA	C	C	C	C	C	C	C	C	C	C	C	C	C	M	C	C	M	C	C	C	N	C	C	M	C	C	C	C	C	C	C	C	C	C	C	C	C	C	M
S3R_10009441	G/T	3R	10009441	+	NA	NA	NA	NA	NA	NA	G	N	N	N	G	G	G	G	G	G	G	G	G	G	G	N	K	G	G	G	K	G	K	G	G	N	G	G	G	G	N	G	G	G	G	G	N	G	T
S3R_10009455	C/T	3R	10009455	+	NA	NA	NA	NA	NA	NA	C	N	N	N	C	C	C	C	C	C	C	C	C	C	C	N	C	C	C	C	Y	C	Y	C	C	N	C	C	C	C	N	C	C	C	C	C	N	C	T
S3R_10009456	G/A	3R	10009456	+	NA	NA	NA	NA	NA	NA	G	N	N	N	G	G	G	G	R	G	G	G	G	G	G	N	G	G	G	G	A	G	R	G	G	N	G	G	G	G	N	G	G	R	G	G	N	G	A
S3R_10009480	A/T	3R	10009480	+	NA	NA	NA	NA	NA	NA	A	N	N	N	A	A	A	A	W	A	A	A	A	A	A	N	A	A	A	A	W	A	A	A	A	N	A	A	A	A	N	A	A	W	A	A	N	A	A
S3R_10009485	T/C	3R	10009485	+	NA	NA	NA	NA	NA	NA	T	N	N	N	T	T	T	T	Y	T	T	T	T	T	T	N	T	T	T	T	Y	T	T	T	T	N	T	T	T	T	N	T	T	Y	T	T	N	T	T
S3R_10012135	C/T	3R	10012135	+	NA	NA	NA	NA	NA	NA	N	C	C	Y	C	N	C	C	C	C	C	C	C	C	C	N	C	C	C	C	C	C	C	C	C	C	C	C	C	C	C	C	Y	C	C	C	T	C	C
S3R_10040739	C/G	3R	10040739	+	NA	NA	NA	NA	NA	NA	C	G	S	S	N	C	C	N	S	S	C	G	C	C	C	N	N	C	S	C	N	N	S	C	C	C	C	C	C	N	C	C	C	N	N	N	G	C	S
S3R_10040740	G/T	3R	10040740	+	NA	NA	NA	NA	NA	NA	G	T	K	T	N	T	G	N	K	K	K	T	K	G	G	N	N	G	T	T	N	N	K	T	T	G	K	T	K	N	G	K	K	N	N	N	T	K	T
S3R_10064708	G/A	3R	10064708	+	NA	NA	NA	NA	NA	NA	G	N	R	G	G	A	A	R	N	G	G	G	R	G	G	G	N	G	G	R	G	G	G	G	N	R	G	R	R	A	G	G	A	R	G	G	A	R	G
S3R_10077459	G/A	3R	10077459	+	NA	NA	NA	NA	NA	NA	G	N	G	G	G	N	G	G	G	G	G	N	G	G	G	G	N	N	G	G	G	G	G	G	N	N	R	G	G	G	G	G	G	G	G	G	N	G	G
S3R_10125745	C/G	3R	10125745	+	NA	NA	NA	NA	NA	NA	S	C	C	S	G	C	C	N	C	C	G	N	C	C	S	C	C	C	G	C	N	G	S	C	C	N	G	C	N	S	G	S	G	C	N	C	C	C	N
S3R_10154950	C/T	3R	10154950	+	NA	NA	NA	NA	NA	NA	N	C	Y	Y	C	C	Y	Y	Y	Y	C	C	N	C	Y	T	N	C	C	Y	C	Y	Y	C	C	Y	T	N	Y	C	T	C	C	Y	C	C	C	C	Y
S3R_10154952	G/T	3R	10154952	+	NA	NA	NA	NA	NA	NA	N	T	G	G	G	G	K	K	G	G	G	G	N	G	G	G	N	K	G	G	G	G	G	K	G	K	G	N	K	G	G	K	K	G	G	G	T	G	G
S3R_10242201	C/G	3R	10242201	+	NA	NA	NA	NA	NA	NA	C	C	G	C	C	C	C	C	S	S	S	G	C	S	C	C	C	S	N	C	C	C	S	G	C	S	N	C	S	C	C	C	C	G	C	G	N	S	S
S3R_10242216	A/G	3R	10242216	+	NA	NA	NA	NA	NA	NA	G	G	A	G	A	A	A	R	A	R	A	A	A	A	R	A	A	A	N	A	A	A	A	A	A	A	N	A	A	A	R	A	A	A	A	A	N	A	A
S3R_10242242	G/C	3R	10242242	+	NA	NA	NA	NA	NA	NA	G	G	G	G	C	C	C	N	S	G	G	G	G	S	S	G	C	G	N	G	G	S	G	G	G	G	N	G	S	C	G	G	S	G	S	G	N	G	G
S3R_10242247	G/C	3R	10242247	+	NA	NA	NA	NA	NA	NA	G	G	G	G	G	C	G	G	S	G	G	G	G	S	G	G	G	G	N	G	G	S	G	G	G	G	N	G	S	C	G	G	G	G	S	G	N	G	G
S3R_10248142	T/C	3R	10248142	+	NA	NA	NA	NA	NA	NA	T	T	T	T	T	T	T	T	T	Y	T	T	Y	T	T	T	T	T	T	T	T	T	T	T	T	T	T	T	T	Y	T	Y	T	T	T	T	T	T	T
S3R_10248156	C/A	3R	10248156	+	NA	NA	NA	NA	NA	NA	C	C	C	C	M	C	C	C	C	C	C	C	C	C	M	M	C	C	C	C	C	C	C	C	C	C	M	M	C	C	C	C	C	C	C	C	C	C	M
S3R_10287813	A/G	3R	10287813	+	NA	NA	NA	NA	NA	NA	A	A	A	A	A	N	A	A	A	A	A	A	A	A	A	N	A	A	A	A	N	A	A	A	N	A	A	A	R	A	A	A	A	A	A	A	A	A	A
S3R_10294945	C/T	3R	10294945	+	NA	NA	NA	NA	NA	NA	C	C	C	C	C	C	Y	C	C	C	C	N	Y	N	C	N	C	C	C	C	C	C	C	C	N	C	N	C	C	C	C	C	Y	C	C	C	C	Y	C
S3R_10294958	C/T	3R	10294958	+	NA	NA	NA	NA	NA	NA	C	C	Y	Y	T	C	Y	Y	C	Y	C	N	C	N	Y	N	C	Y	C	C	C	T	Y	T	N	C	N	Y	C	Y	C	Y	C	Y	Y	Y	C	C	C
S3R_10294969	G/A	3R	10294969	+	NA	NA	NA	NA	NA	NA	G	G	R	R	A	G	R	R	G	R	G	N	G	N	R	N	G	R	G	G	G	A	R	A	N	G	N	R	G	R	G	R	G	R	R	R	G	G	G
S3R_10295217	C/T	3R	10295217	+	NA	NA	NA	NA	NA	NA	C	T	Y	C	N	C	C	N	C	C	C	Y	C	N	C	C	N	C	C	C	C	C	C	C	C	C	T	C	C	N	N	C	C	Y	C	Y	C	C	C
S3R_10344551	A/T	3R	10344551	+	NA	NA	NA	NA	NA	NA	A	A	A	A	A	N	A	A	A	A	A	A	A	W	A	A	A	A	A	N	A	A	A	A	A	A	A	A	A	A	A	A	A	A	A	A	A	A	A
S3R_10344597	G/A	3R	10344597	+	NA	NA	NA	NA	NA	NA	R	G	G	G	G	N	R	G	G	R	G	G	G	G	G	G	G	G	R	N	R	G	R	R	G	G	G	G	R	G	G	G	G	G	G	R	G	G	G
S3R_10344599	T/G	3R	10344599	+	NA	NA	NA	NA	NA	NA	K	T	T	T	T	N	K	T	T	K	T	T	T	T	T	T	T	T	T	N	K	T	T	K	T	T	T	T	K	T	T	T	T	T	T	K	T	T	T
S3R_10345131	C/G	3R	10345131	+	NA	NA	NA	NA	NA	NA	N	C	C	C	G	C	C	N	S	C	G	S	S	G	G	G	S	N	C	C	S	C	N	N	N	N	G	C	G	S	G	S	S	C	S	C	C	G	N
S3R_10352069	G/T	3R	10352069	+	NA	NA	NA	NA	NA	NA	G	G	K	N	G	N	G	G	G	G	G	G	T	G	G	N	G	G	G	G	G	G	G	G	G	G	K	N	G	G	G	G	N	G	G	G	T	G	K
S3R_10379262	G/A	3R	10379262	+	NA	NA	NA	NA	NA	NA	G	G	G	G	G	R	G	G	G	G	G	G	G	R	G	N	G	G	G	G	R	G	G	G	G	G	G	G	G	G	G	A	G	R	G	R	G	N	G
S3R_10404223	G/T	3R	10404223	+	NA	NA	NA	NA	NA	NA	G	G	K	G	K	G	K	G	G	G	G	G	K	G	K	G	K	K	G	G	G	G	K	K	G	G	K	G	G	G	G	K	G	K	G	K	G	G	G
S3R_10417038	G/T	3R	10417038	+	NA	NA	NA	NA	NA	NA	G	N	G	G	G	G	K	N	G	G	G	G	G	N	G	N	G	G	G	G	G	G	G	K	G	K	G	G	G	G	G	N	K	G	G	G	N	N	G
S3R_10417066	C/G	3R	10417066	+	NA	NA	NA	NA	NA	NA	C	C	C	C	C	C	S	N	C	C	C	C	C	C	C	C	C	C	N	C	C	C	C	S	C	S	C	C	C	N	C	C	S	C	C	C	N	C	C
S3R_10482329	C/T	3R	10482329	+	NA	NA	NA	NA	NA	NA	C	N	C	C	C	Y	Y	C	Y	C	Y	Y	C	C	C	Y	Y	C	C	Y	C	C	C	Y	C	C	Y	Y	C	Y	Y	C	C	Y	C	Y	N	C	Y
S3R_10482359	C/T	3R	10482359	+	NA	NA	NA	NA	NA	NA	C	N	C	C	C	C	C	C	C	C	C	C	Y	C	C	C	C	Y	C	C	C	C	C	Y	C	C	C	Y	C	C	C	C	T	C	C	C	N	Y	C
S3R_10482443	A/T	3R	10482443	+	NA	NA	NA	NA	NA	NA	A	A	A	A	A	N	A	A	A	W	A	W	A	A	A	A	A	A	A	W	A	A	A	N	N	A	A	A	A	A	W	A	A	W	A	A	A	A	A
S3R_10482449	C/T	3R	10482449	+	NA	NA	NA	NA	NA	NA	C	C	C	C	C	N	C	C	C	Y	C	T	C	Y	C	C	C	Y	C	Y	C	C	C	N	N	Y	C	C	C	C	Y	C	T	Y	C	C	T	T	C
S3R_10506767	T/C	3R	10506767	+	NA	NA	NA	NA	NA	NA	T	Y	T	Y	T	Y	Y	T	T	Y	T	T	Y	Y	T	T	Y	T	Y	C	T	Y	T	Y	Y	Y	T	T	T	T	T	T	Y	T	T	Y	Y	T	T
S3R_10526969	T/A	3R	10526969	+	NA	NA	NA	NA	NA	NA	T	T	T	T	T	T	T	T	W	T	T	T	T	T	T	N	T	T	T	A	W	T	T	T	T	W	T	T	T	T	T	T	T	T	T	T	T	W	T
S3R_10526990	A/G	3R	10526990	+	NA	NA	NA	NA	NA	NA	A	A	A	A	A	A	A	A	R	A	A	A	A	A	A	N	A	A	A	G	R	A	A	A	A	R	A	A	A	A	A	A	A	A	A	A	A	R	A
S3R_10527001	C/G	3R	10527001	+	NA	NA	NA	NA	NA	NA	C	C	C	C	C	C	C	C	S	C	C	C	C	C	C	N	C	C	C	G	S	C	C	C	C	S	C	C	C	C	C	C	C	C	C	C	C	S	C
S3R_10527010	A/G	3R	10527010	+	NA	NA	NA	NA	NA	NA	A	A	A	R	R	A	A	A	A	A	A	A	A	R	A	N	A	A	A	A	A	A	A	A	A	A	A	R	A	A	A	A	A	A	A	A	A	A	A
S3R_10527011	T/G	3R	10527011	+	NA	NA	NA	NA	NA	NA	K	K	T	K	K	K	T	K	T	K	T	K	K	K	G	N	T	K	K	T	T	T	K	T	T	T	T	T	G	T	K	T	K	T	K	K	K	K	K
S3R_10527019	T/C	3R	10527019	+	NA	NA	NA	NA	NA	NA	T	T	T	Y	Y	T	Y	T	T	Y	T	Y	Y	Y	T	N	T	T	T	T	T	Y	T	Y	T	T	T	Y	T	Y	Y	Y	T	T	T	Y	T	T	T
S3R_10563219	A/T	3R	10563219	+	NA	NA	NA	NA	NA	NA	W	A	A	A	A	A	W	W	T	W	A	W	T	A	A	W	A	A	A	W	A	N	W	A	W	W	A	W	A	A	W	A	W	W	A	W	A	W	A
S3R_10563226	G/T	3R	10563226	+	NA	NA	NA	NA	NA	NA	G	G	G	G	G	K	G	G	G	G	G	G	G	G	G	G	G	G	G	G	N	N	G	G	G	G	G	G	G	G	G	G	G	G	G	G	N	G	G
S3R_10563231	G/A	3R	10563231	+	NA	NA	NA	NA	NA	NA	R	G	G	G	G	G	G	R	G	R	R	G	G	G	G	G	G	R	R	G	N	N	G	G	G	R	R	G	R	R	G	G	G	G	R	G	N	R	G
S3R_10563232	C/G	3R	10563232	+	NA	NA	NA	NA	NA	NA	C	C	C	C	C	C	S	C	S	C	C	C	C	C	C	S	C	S	C	C	N	N	N	C	C	C	C	S	C	S	C	C	S	C	C	C	N	C	C
S3R_10563235	G/A	3R	10563235	+	NA	NA	NA	NA	NA	NA	R	G	G	G	G	G	A	G	G	G	G	R	R	G	G	G	G	G	G	R	N	N	G	G	G	R	G	R	G	G	G	G	R	G	G	R	N	R	G
S3R_10563257	C/T	3R	10563257	+	NA	NA	NA	NA	NA	NA	C	N	C	C	C	C	C	N	C	C	C	C	Y	C	C	Y	C	C	C	C	N	N	Y	C	Y	C	C	C	C	C	Y	C	C	C	C	C	N	C	N
S3R_10563262	G/C	3R	10563262	+	NA	NA	NA	NA	NA	NA	G	G	G	G	G	S	G	G	G	G	G	G	G	G	G	G	G	G	G	G	N	N	G	G	G	G	G	G	G	G	G	G	G	G	G	G	N	G	G
S3R_10596684	C/T	3R	10596684	+	NA	NA	NA	NA	NA	NA	C	C	C	C	T	C	C	C	Y	C	Y	Y	T	C	C	C	C	C	C	Y	C	Y	Y	C	C	C	C	C	Y	C	C	C	C	C	Y	C	T	C	C
S3R_10596689	G/A	3R	10596689	+	NA	NA	NA	NA	NA	NA	G	G	G	G	G	G	G	G	G	G	R	G	G	G	G	G	G	G	G	G	G	G	G	G	G	G	G	R	G	G	G	G	G	G	G	G	G	G	G
S3R_10596717	A/T	3R	10596717	+	NA	NA	NA	NA	NA	NA	T	A	A	A	A	W	A	A	A	W	A	A	A	A	A	W	A	A	W	A	A	A	A	A	A	A	W	A	A	A	W	A	A	A	A	A	A	W	A
S3R_10683175	G/C	3R	10683175	+	NA	NA	NA	NA	NA	NA	S	N	S	G	G	G	S	G	G	G	G	C	G	G	G	N	G	G	C	G	C	C	G	G	S	S	G	G	G	N	N	G	G	G	G	S	N	N	C
S3R_10683200	G/A	3R	10683200	+	NA	NA	NA	NA	NA	NA	R	N	R	G	G	G	R	G	G	G	G	A	R	G	G	N	R	G	A	G	A	A	G	G	R	R	G	G	G	N	N	G	R	R	A	R	N	N	A
S3R_10727141	G/C	3R	10727141	+	NA	NA	NA	NA	NA	NA	G	G	G	G	S	G	S	G	G	S	G	S	G	G	G	G	G	G	G	N	G	G	G	G	N	G	G	N	G	G	G	G	G	S	N	G	N	G	G
S3R_10727184	G/A	3R	10727184	+	NA	NA	NA	NA	NA	NA	G	A	G	G	G	G	G	G	G	G	G	R	G	G	R	G	G	G	R	N	G	G	G	G	N	G	G	N	A	R	G	G	A	R	N	R	N	R	R
S3R_10905449	A/T	3R	10905449	+	NA	NA	NA	NA	NA	NA	A	N	A	A	A	N	A	A	A	A	A	A	A	A	A	A	A	A	W	A	N	A	A	N	N	A	W	A	A	A	A	A	N	A	A	A	A	A	A
S3R_10905454	C/T	3R	10905454	+	NA	NA	NA	NA	NA	NA	C	N	C	C	C	N	C	C	C	Y	C	Y	T	C	C	C	T	C	Y	C	N	C	Y	N	N	C	Y	C	Y	C	C	C	N	C	Y	Y	C	C	Y
S3R_10905498	A/G	3R	10905498	+	NA	NA	NA	NA	NA	NA	A	N	A	A	A	N	A	A	A	A	A	A	A	A	A	A	G	A	R	A	N	A	R	N	N	A	R	A	R	A	A	A	N	A	A	R	A	A	R
S3R_10941182	A/G	3R	10941182	+	NA	NA	NA	NA	NA	NA	G	R	A	A	A	N	A	A	R	R	R	N	A	R	N	G	N	A	A	A	N	A	A	G	A	A	A	G	G	A	A	A	A	A	A	R	N	A	A
S3R_10941192	G/A	3R	10941192	+	NA	NA	NA	NA	NA	NA	G	G	G	G	G	N	R	G	G	G	G	N	G	G	N	G	N	G	R	G	N	G	G	G	G	R	G	G	G	A	G	G	G	R	G	G	N	G	R
S3R_10974741	G/C	3R	10974741	+	NA	NA	NA	NA	NA	NA	G	G	G	S	G	G	G	G	G	G	G	G	S	G	S	G	G	G	G	G	G	G	G	G	G	G	G	G	G	G	G	G	G	G	G	G	G	G	S
S3R_10974755	C/A	3R	10974755	+	NA	NA	NA	NA	NA	NA	C	C	C	M	C	M	C	C	C	C	C	C	C	C	C	C	C	C	C	C	C	C	C	C	C	C	C	C	C	C	C	C	C	C	M	C	C	C	C
S3R_10974777	G/C	3R	10974777	+	NA	NA	NA	NA	NA	NA	G	G	G	G	G	G	G	N	S	G	G	G	G	S	G	G	G	G	G	G	G	N	G	G	G	G	G	G	G	G	G	G	G	G	G	G	S	G	G
S3R_10974779	C/G	3R	10974779	+	NA	NA	NA	NA	NA	NA	C	C	C	C	C	C	C	C	S	C	C	C	C	S	C	C	C	C	C	C	C	C	C	C	C	C	C	C	C	C	C	C	C	C	C	C	S	C	C
S3R_10974781	T/A	3R	10974781	+	NA	NA	NA	NA	NA	NA	T	T	T	T	T	T	T	T	W	T	T	T	T	W	T	T	T	T	T	T	T	T	T	T	T	T	T	T	T	T	T	T	T	T	T	T	W	T	T
S3R_11050096	G/C	3R	11050096	+	NA	NA	NA	NA	NA	NA	G	G	G	G	S	G	S	G	G	G	S	S	G	S	G	G	G	G	G	G	G	G	N	G	G	G	G	G	G	G	G	G	S	G	G	G	N	G	G
S3R_11050108	C/G	3R	11050108	+	NA	NA	NA	NA	NA	NA	C	C	C	C	S	C	S	C	C	C	S	S	C	S	C	C	C	C	C	C	C	C	C	C	C	C	C	C	C	C	C	C	S	C	C	C	N	C	C
S3R_11086860	T/C	3R	11086860	+	NA	NA	NA	NA	NA	NA	Y	N	T	T	T	Y	Y	T	T	T	T	T	Y	T	T	T	T	T	N	Y	T	T	T	T	T	T	T	T	N	T	T	T	T	Y	N	T	T	T	N
S3R_11101880	T/C	3R	11101880	+	NA	NA	NA	NA	NA	NA	Y	Y	C	C	Y	T	C	T	T	T	C	Y	N	T	T	N	T	Y	T	T	T	Y	N	C	T	N	T	T	N	T	T	T	C	N	Y	Y	N	T	C
S3R_11101891	T/C	3R	11101891	+	NA	NA	NA	NA	NA	NA	Y	Y	C	C	C	Y	C	T	T	C	C	Y	N	T	T	N	T	Y	T	T	T	Y	N	C	C	N	T	T	N	T	T	Y	C	N	Y	Y	N	Y	C
S3R_11157943	G/A	3R	11157943	+	NA	NA	NA	NA	NA	NA	G	G	R	A	R	A	A	R	A	G	G	R	G	A	R	G	R	G	G	R	N	R	A	N	N	R	N	G	A	G	G	G	A	N	A	N	A	A	G
S3R_11216039	C/T	3R	11216039	+	NA	NA	NA	NA	NA	NA	C	C	Y	C	C	Y	Y	C	C	Y	C	C	C	C	Y	C	C	C	Y	C	C	Y	C	C	Y	C	C	C	Y	C	Y	C	C	Y	Y	Y	C	Y	C
S3R_11224458	T/C	3R	11224458	+	NA	NA	NA	NA	NA	NA	Y	N	Y	T	T	T	C	T	Y	Y	T	T	N	T	T	Y	N	Y	Y	Y	T	T	T	N	Y	Y	Y	T	N	Y	N	T	N	C	Y	T	N	N	Y
S3R_11224489	G/T	3R	11224489	+	NA	NA	NA	NA	NA	NA	G	N	G	G	G	G	G	G	G	G	G	T	N	G	G	G	N	G	G	G	G	G	G	N	K	G	G	G	N	G	N	K	N	G	G	K	N	N	G
S3R_11236826	T/C	3R	11236826	+	NA	NA	NA	NA	NA	NA	Y	T	N	T	T	C	Y	T	T	T	T	Y	C	T	Y	N	Y	Y	T	T	N	T	N	Y	Y	Y	T	Y	N	T	T	Y	N	T	Y	Y	N	T	T
S3R_11326086	G/C	3R	11326086	+	NA	NA	NA	NA	NA	NA	S	G	G	G	G	G	G	S	S	S	G	G	G	G	G	N	G	G	G	G	S	G	S	G	S	G	G	G	G	G	G	G	G	G	G	G	G	G	G
S3R_11345671	T/C	3R	11345671	+	NA	NA	NA	NA	NA	NA	T	T	T	T	T	T	T	T	Y	T	T	T	T	T	T	C	T	T	T	N	T	T	T	T	T	N	T	T	T	T	T	C	T	T	T	Y	T	T	T
S3R_11345686	A/T	3R	11345686	+	NA	NA	NA	NA	NA	NA	A	A	W	A	A	A	W	T	A	A	W	A	W	A	A	A	A	A	A	N	A	A	A	A	A	N	W	A	A	A	T	A	A	A	W	W	A	A	W
S3R_11380918	G/T	3R	11380918	+	NA	NA	NA	NA	NA	NA	T	N	K	N	N	G	K	K	K	G	K	T	G	G	G	G	G	K	T	N	G	K	K	K	N	G	K	G	G	G	G	K	T	G	G	G	K	K	G
S3R_11549895	T/C	3R	11549895	+	NA	NA	NA	NA	NA	NA	T	T	Y	C	Y	T	T	T	T	T	Y	T	T	T	T	T	T	T	T	T	T	T	T	T	T	N	T	T	T	T	Y	T	T	Y	Y	T	T	T	T
S3R_11575147	T/C	3R	11575147	+	NA	NA	NA	NA	NA	NA	C	Y	T	T	Y	T	T	Y	Y	T	T	Y	T	T	Y	T	Y	Y	C	T	T	Y	Y	T	N	T	Y	T	Y	Y	N	T	Y	T	C	Y	T	T	T
S3R_11575156	C/T	3R	11575156	+	NA	NA	NA	NA	NA	NA	C	C	Y	C	C	C	C	C	C	C	Y	C	C	N	C	T	C	C	C	C	C	C	T	Y	N	Y	C	C	C	C	N	Y	C	Y	C	C	C	C	C
S3R_11575159	G/C	3R	11575159	+	NA	NA	NA	NA	NA	NA	C	S	G	G	S	G	G	S	S	G	G	S	G	N	C	G	S	C	C	G	G	S	G	G	N	G	S	G	S	G	N	G	S	G	C	S	G	G	G
S3R_11575165	C/T	3R	11575165	+	NA	NA	NA	NA	NA	NA	C	C	Y	C	C	C	C	C	C	C	Y	C	C	N	C	T	C	C	C	C	C	C	T	Y	N	Y	Y	T	C	C	N	Y	C	Y	C	C	C	C	C
S3R_11575169	T/A	3R	11575169	+	NA	NA	NA	NA	NA	NA	A	W	T	T	W	T	T	W	W	T	T	W	T	N	A	T	W	A	A	T	T	W	T	T	N	T	W	T	W	T	N	T	W	T	A	W	T	T	T
S3R_11593184	C/A	3R	11593184	+	NA	NA	NA	NA	NA	NA	N	C	M	A	M	N	C	C	C	C	C	C	C	C	C	C	C	C	C	C	M	C	C	C	N	M	C	C	C	C	N	M	C	C	C	C	N	C	N
S3R_11654032	A/C	3R	11654032	+	NA	NA	NA	NA	NA	NA	M	M	A	A	A	A	A	A	A	A	A	M	A	M	A	M	A	A	A	M	A	A	A	A	A	A	A	A	A	M	M	M	N	A	A	A	A	A	N
S3R_11691050	A/G	3R	11691050	+	NA	NA	NA	NA	NA	NA	A	A	A	A	R	A	A	A	A	A	A	R	A	A	N	A	A	A	R	R	N	N	R	A	A	A	A	A	A	A	A	A	A	G	A	A	A	R	A
S3R_11699205	T/G	3R	11699205	+	NA	NA	NA	NA	NA	NA	T	T	T	T	T	K	K	T	T	T	K	T	T	T	T	T	T	T	T	T	T	T	T	T	T	K	T	T	T	T	T	T	K	T	T	K	T	T	T
S3R_11715038	T/C	3R	11715038	+	NA	NA	NA	NA	NA	NA	N	T	T	T	T	T	T	T	T	Y	Y	T	T	T	T	Y	N	T	T	T	N	Y	T	T	T	T	T	T	T	T	T	T	C	T	T	Y	T	T	T
S3R_11723727	T/C	3R	11723727	+	NA	NA	NA	NA	NA	NA	T	T	T	T	T	T	T	T	T	T	T	T	T	T	C	T	N	Y	T	T	T	T	T	T	T	T	T	N	T	T	T	N	T	Y	T	T	T	T	T
S3R_11723745	T/C	3R	11723745	+	NA	NA	NA	NA	NA	NA	T	T	T	T	T	T	T	T	T	T	T	T	T	T	C	T	N	Y	T	T	T	T	T	T	Y	T	T	N	T	T	T	N	T	C	T	T	T	T	T
S3R_11796489	C/A	3R	11796489	+	NA	NA	NA	NA	NA	NA	C	C	M	M	C	C	C	C	M	C	M	C	M	C	C	M	C	M	C	C	C	C	C	C	C	C	C	C	C	C	M	M	C	M	M	M	M	C	C
S3R_11796557	C/G	3R	11796557	+	NA	NA	NA	NA	NA	NA	S	S	C	C	C	N	C	C	C	S	S	C	S	S	S	C	C	C	S	S	C	C	C	C	S	C	S	S	C	S	C	C	G	S	C	C	S	C	C
S3R_11796575	C/G	3R	11796575	+	NA	NA	NA	NA	NA	NA	C	C	S	S	C	N	C	C	S	C	C	C	C	C	C	S	C	C	C	C	C	C	C	C	C	C	C	C	C	C	S	C	C	S	C	S	S	C	C
S3R_11830196	G/A	3R	11830196	+	NA	NA	NA	NA	NA	NA	G	G	G	R	R	N	G	G	G	G	G	G	G	R	G	G	G	G	G	G	G	G	G	G	G	G	G	G	G	G	G	N	G	G	G	G	R	G	G
S3R_11838863	G/A	3R	11838863	+	NA	NA	NA	NA	NA	NA	G	R	G	G	R	R	N	G	G	G	G	G	G	G	G	G	G	G	G	G	G	R	G	G	G	G	G	G	G	G	G	G	G	G	G	G	R	G	G
S3R_11919952	G/A	3R	11919952	+	NA	NA	NA	NA	NA	NA	G	R	G	G	R	R	G	G	R	G	R	R	G	R	R	N	A	R	A	G	G	G	R	G	G	G	A	G	A	G	G	G	G	G	R	G	N	R	R
S3R_11919967	G/A	3R	11919967	+	NA	NA	NA	NA	NA	NA	G	G	G	A	G	G	G	G	G	G	G	G	G	G	G	N	G	G	G	G	G	G	G	G	G	A	G	G	G	R	G	G	R	G	R	G	N	G	G
S3R_11931771	C/A	3R	11931771	+	NA	NA	NA	NA	NA	NA	C	N	C	M	C	C	M	C	M	C	M	M	C	C	C	C	N	M	C	N	N	C	C	M	N	M	C	C	C	M	C	M	M	C	N	C	C	M	C
S3R_11931776	C/G	3R	11931776	+	NA	NA	NA	NA	NA	NA	C	N	C	S	C	C	S	C	C	C	S	C	S	C	C	G	N	S	C	N	N	C	C	C	N	S	C	C	C	C	S	C	C	C	N	C	C	S	C
S3R_11931777	G/C	3R	11931777	+	NA	NA	NA	NA	NA	NA	G	N	G	S	G	G	S	G	G	G	S	G	S	G	G	C	N	S	G	N	N	G	G	G	N	S	G	G	G	G	S	G	G	G	N	G	G	S	G
S3R_11998568	T/G	3R	11998568	+	NA	NA	NA	NA	NA	NA	T	T	T	T	T	T	K	K	T	T	K	T	T	T	T	T	K	T	T	T	K	K	T	T	T	T	T	T	T	T	T	T	K	K	T	T	T	K	T
S3R_12015533	A/G	3R	12015533	+	NA	NA	NA	NA	NA	NA	A	A	A	A	A	A	A	A	R	R	A	A	R	R	A	A	A	A	A	A	A	R	A	A	A	A	A	A	A	A	A	A	A	N	R	A	N	A	A
S3R_12027327	C/T	3R	12027327	+	NA	NA	NA	NA	NA	NA	Y	C	C	Y	Y	Y	C	C	Y	C	Y	T	C	T	T	C	N	Y	T	T	N	N	Y	T	N	C	C	T	Y	C	C	Y	N	C	C	T	C	C	Y
S3R_12027332	G/C	3R	12027332	+	NA	NA	NA	NA	NA	NA	S	G	G	S	S	S	G	G	S	G	S	C	G	C	C	G	N	S	C	C	N	N	S	C	N	G	G	C	S	G	G	S	N	G	G	C	G	G	S
S3R_12051356	A/G	3R	12051356	+	NA	NA	NA	NA	NA	NA	R	N	R	A	N	N	A	A	R	A	R	R	A	R	N	G	R	R	G	R	A	A	R	A	R	R	R	A	R	A	A	A	A	A	A	A	A	A	A
S3R_12051424	G/C	3R	12051424	+	NA	NA	NA	NA	NA	NA	G	G	S	S	G	G	S	C	G	G	S	S	G	N	G	G	G	S	N	S	S	C	G	S	G	G	S	N	S	G	S	S	G	G	C	S	G	G	C
S3R_12051439	C/T	3R	12051439	+	NA	NA	NA	NA	NA	NA	C	C	C	C	C	C	Y	C	C	C	C	C	C	N	C	C	C	C	N	Y	Y	C	C	C	C	C	C	N	C	C	Y	Y	C	C	Y	C	C	C	C
S3R_12051517	G/T	3R	12051517	+	NA	NA	NA	NA	NA	NA	G	G	G	K	K	N	G	K	G	G	N	G	G	G	K	N	G	G	K	G	G	T	K	K	N	G	G	N	G	K	N	G	G	G	G	G	N	G	G
S3R_12051520	G/C	3R	12051520	+	NA	NA	NA	NA	NA	NA	G	G	S	G	G	N	C	G	G	G	N	C	G	G	G	N	C	G	G	S	G	G	S	G	N	G	S	N	G	G	N	G	G	G	S	G	N	G	G
S3R_12082451	C/G	3R	12082451	+	NA	NA	NA	NA	NA	NA	C	G	S	C	G	N	C	N	S	S	C	S	C	S	S	N	C	S	G	C	N	C	S	C	C	S	S	N	C	S	S	C	S	S	G	S	N	C	G
S3R_12082523	G/A	3R	12082523	+	NA	NA	NA	NA	NA	NA	R	G	R	R	G	N	A	N	G	R	R	G	A	G	G	R	N	G	G	G	G	G	R	G	N	G	G	A	R	G	G	R	A	G	R	R	A	G	R
S3R_12190692	C/T	3R	12190692	+	NA	NA	NA	NA	NA	NA	C	N	C	Y	C	C	C	N	Y	N	Y	Y	Y	C	C	C	C	C	Y	T	Y	Y	C	C	N	Y	C	C	C	Y	Y	C	C	Y	C	C	N	Y	Y
S3R_12190722	C/A	3R	12190722	+	NA	NA	NA	NA	NA	NA	C	C	M	M	C	A	C	M	M	C	C	M	M	C	A	A	M	C	N	C	M	C	M	C	M	M	M	M	M	C	C	M	M	C	M	M	C	C	M
S3R_12215424	A/G	3R	12215424	+	NA	NA	NA	NA	NA	NA	R	A	A	R	A	A	A	A	A	R	A	R	N	R	R	A	N	A	G	R	R	A	R	N	G	R	G	R	G	N	A	R	A	R	A	A	N	R	R
S3R_12215444	T/G	3R	12215444	+	NA	NA	NA	NA	NA	NA	K	T	T	K	T	T	T	T	T	K	T	K	N	K	K	T	N	T	G	K	K	T	K	N	G	K	G	K	G	N	T	K	T	G	T	T	N	K	K
S3R_12249719	T/C	3R	12249719	+	NA	NA	NA	NA	NA	NA	T	T	T	T	T	T	T	T	T	T	T	T	T	T	T	T	T	T	T	T	T	T	T	T	T	T	T	T	T	T	Y	Y	T	T	T	T	T	T	Y
S3R_12263504	C/G	3R	12263504	+	NA	NA	NA	NA	NA	NA	C	C	C	C	S	N	S	C	N	S	G	G	S	C	C	G	C	S	N	N	S	S	S	G	C	S	C	S	S	S	S	G	C	C	C	C	C	C	N
S4R_29585	G/C	4R	29585	+	NA	NA	NA	NA	NA	NA	G	G	G	G	G	G	S	N	G	S	G	G	G	S	G	C	G	G	G	S	N	G	G	G	S	S	G	C	N	N	S	S	G	S	N	G	N	G	G
S4R_90669	A/G	4R	90669	+	NA	NA	NA	NA	NA	NA	A	A	R	R	A	A	A	A	A	A	A	A	A	A	A	A	A	A	R	A	A	A	R	A	A	A	A	A	A	A	A	A	R	A	A	A	N	A	A
S4R_108351	C/G	4R	108351	+	NA	NA	NA	NA	NA	NA	S	C	S	C	N	C	C	C	C	S	C	S	C	C	C	C	S	C	C	C	G	C	C	C	N	C	S	C	N	G	C	N	S	N	S	S	C	C	C
S4R_127762	A/T	4R	127762	+	NA	NA	NA	NA	NA	NA	W	W	A	A	W	A	A	A	A	A	A	N	A	A	A	N	A	A	A	N	W	A	N	N	A	A	N	N	A	A	A	N	A	A	A	A	A	W	T
S4R_127763	T/A	4R	127763	+	NA	NA	NA	NA	NA	NA	W	W	T	T	W	T	T	T	T	T	T	N	T	T	T	N	T	T	T	N	W	T	N	N	T	T	N	N	T	T	T	N	T	T	T	T	T	W	A
S4R_206499	C/G	4R	206499	+	NA	NA	NA	NA	NA	NA	C	N	S	N	C	C	C	C	C	C	C	S	C	C	C	C	C	C	C	N	C	C	C	C	G	C	C	C	C	C	C	C	C	C	C	C	N	C	G
S4R_206515	C/T	4R	206515	+	NA	NA	NA	NA	NA	NA	C	N	Y	N	C	C	C	C	C	C	C	Y	C	C	C	C	C	C	C	N	C	C	C	C	T	C	C	C	C	C	C	C	C	C	C	C	N	C	T
S4R_206520	A/C	4R	206520	+	NA	NA	NA	NA	NA	NA	M	N	C	N	A	A	A	M	M	M	C	M	A	A	C	M	C	A	M	N	A	A	A	A	C	A	M	A	C	C	C	M	A	A	C	A	N	A	C
S4R_206527	A/G	4R	206527	+	NA	NA	NA	NA	NA	NA	A	N	R	N	A	A	A	A	A	A	A	R	A	A	A	A	A	A	A	N	A	A	A	A	G	A	A	A	A	A	A	A	A	A	A	A	N	A	G
S4R_206532	C/T	4R	206532	+	NA	NA	NA	NA	NA	NA	Y	N	C	N	Y	T	Y	C	Y	Y	C	Y	Y	Y	C	Y	C	C	C	N	Y	T	Y	T	C	T	Y	C	C	C	C	Y	C	T	C	Y	N	Y	C
S4R_206547	G/A	4R	206547	+	NA	NA	NA	NA	NA	NA	G	N	R	N	G	G	G	G	G	G	G	R	G	G	G	G	G	G	G	N	G	G	G	G	A	G	G	G	G	G	G	G	G	G	G	G	N	G	A
S4R_208025	G/A	4R	208025	+	NA	NA	NA	NA	NA	NA	G	N	G	G	G	G	G	N	N	G	G	G	G	G	N	N	G	G	G	G	G	G	R	G	G	N	G	G	G	R	G	N	G	R	G	G	N	G	G
S4R_384459	C/G	4R	384459	+	NA	NA	NA	NA	NA	NA	C	N	S	C	N	N	C	C	C	C	S	C	C	S	C	S	C	C	G	C	C	C	C	C	C	C	C	C	C	C	C	S	C	C	C	C	C	C	C
S4R_534675	G/C	4R	534675	+	NA	NA	NA	NA	NA	NA	S	S	G	G	G	N	N	G	G	G	G	G	N	G	S	G	G	G	G	G	N	G	G	G	G	G	G	S	G	G	G	S	G	G	G	G	N	G	G
S4R_534722	C/T	4R	534722	+	NA	NA	NA	NA	NA	NA	Y	C	C	T	T	T	Y	T	Y	Y	C	Y	T	T	N	C	C	C	Y	T	T	Y	Y	T	T	N	C	C	T	C	C	T	Y	C	Y	Y	N	N	N
S4R_549334	A/G	4R	549334	+	NA	NA	NA	NA	NA	NA	A	A	A	A	N	R	A	A	N	R	A	A	A	A	A	A	R	A	A	A	A	A	R	A	A	A	R	A	R	R	N	A	A	A	N	A	A	G	A
S4R_627595	C/T	4R	627595	+	NA	NA	NA	NA	NA	NA	C	C	C	Y	C	C	Y	C	C	C	C	C	C	C	C	C	C	C	Y	C	C	C	Y	C	C	C	C	C	Y	C	C	C	C	C	C	C	T	C	C
S4R_627597	G/T	4R	627597	+	NA	NA	NA	NA	NA	NA	G	G	G	G	G	G	K	G	G	G	G	G	G	G	G	G	G	G	G	G	G	G	K	G	G	G	G	G	K	G	G	G	G	G	G	G	G	G	G
S4R_704438	C/T	4R	704438	+	NA	NA	NA	NA	NA	NA	N	Y	Y	T	Y	Y	Y	C	Y	Y	N	C	C	Y	C	C	C	C	C	C	C	C	C	C	N	Y	Y	N	Y	C	C	Y	Y	Y	Y	C	Y	C	C
S4R_704456	G/A	4R	704456	+	NA	NA	NA	NA	NA	NA	N	R	R	A	R	R	R	G	R	R	N	G	G	R	G	G	G	G	G	G	G	G	G	G	N	R	R	N	R	G	G	R	A	R	R	G	R	G	G
S4R_734651	G/C	4R	734651	+	NA	NA	NA	NA	NA	NA	N	G	G	G	S	N	G	G	G	G	G	N	G	G	G	N	G	G	G	G	G	N	G	G	G	S	G	G	G	G	G	G	G	G	G	N	G	G	G
S4R_734680	T/C	4R	734680	+	NA	NA	NA	NA	NA	NA	N	T	T	T	Y	N	T	T	T	T	T	N	T	T	T	N	T	T	T	T	T	N	T	T	T	Y	T	T	T	T	T	T	T	T	T	N	T	T	T
S4R_734702	C/T	4R	734702	+	NA	NA	NA	NA	NA	NA	N	C	C	C	Y	N	C	C	C	C	C	N	C	C	C	N	C	C	C	C	C	N	C	C	C	Y	C	C	C	C	C	C	C	C	C	N	C	C	C
S4R_740833	T/C	4R	740833	+	NA	NA	NA	NA	NA	NA	T	Y	Y	T	T	T	T	Y	Y	Y	Y	T	Y	T	Y	T	T	Y	T	T	T	T	T	T	T	T	T	Y	C	T	T	Y	Y	Y	T	T	T	C	Y
S4R_754325	G/A	4R	754325	+	NA	NA	NA	NA	NA	NA	G	G	G	G	G	G	G	G	G	G	N	G	N	G	N	N	A	R	N	G	N	N	N	G	N	G	G	G	N	G	N	A	G	R	G	G	G	G	G
S4R_754346	C/A	4R	754346	+	NA	NA	NA	NA	NA	NA	C	C	C	C	C	C	C	C	C	M	N	C	N	C	N	N	A	M	N	C	N	N	N	C	N	C	C	C	N	C	N	A	C	M	C	C	C	C	C
S4R_765089	G/A	4R	765089	+	NA	NA	NA	NA	NA	NA	G	G	G	N	G	G	G	G	R	G	G	G	G	G	G	N	A	G	G	G	N	G	G	N	G	G	R	G	G	N	G	G	G	G	G	G	A	G	G
S4R_780885	C/T	4R	780885	+	NA	NA	NA	NA	NA	NA	C	Y	C	C	C	C	C	T	C	C	C	C	Y	Y	C	C	C	C	C	C	C	N	C	Y	T	C	Y	C	C	Y	C	C	Y	T	C	C	N	C	Y
S4R_876033	C/T	4R	876033	+	NA	NA	NA	NA	NA	NA	T	T	C	N	C	C	C	C	C	C	C	C	C	T	C	C	N	C	C	C	C	N	C	N	C	C	C	C	C	C	C	N	N	Y	C	C	C	C	C
S4R_884285	A/G	4R	884285	+	NA	NA	NA	NA	NA	NA	A	A	A	A	A	N	A	A	A	R	R	A	A	R	A	N	R	N	R	R	G	R	A	R	R	R	A	A	R	A	A	N	R	A	A	A	N	G	A
S4R_884305	A/G	4R	884305	+	NA	NA	NA	NA	NA	NA	A	A	A	A	A	N	A	A	A	R	R	A	A	R	A	N	R	N	R	R	G	R	A	R	R	R	A	A	R	A	A	N	R	A	A	A	N	G	A
S4R_944726	G/A	4R	944726	+	NA	NA	NA	NA	NA	NA	G	G	G	G	G	R	G	G	G	R	G	R	G	G	N	A	G	G	R	G	G	G	G	A	G	G	G	G	G	G	R	G	G	G	R	G	G	R	R
S4R_944743	A/G	4R	944743	+	NA	NA	NA	NA	NA	NA	R	A	R	R	A	A	R	R	R	A	G	A	A	R	N	A	A	A	A	A	A	A	A	A	A	A	R	A	A	A	A	A	R	A	R	A	A	A	R
S4R_1067157	C/T	4R	1067157	+	NA	NA	NA	NA	NA	NA	T	T	Y	N	C	T	Y	Y	Y	Y	T	Y	C	C	T	C	N	C	Y	C	Y	Y	Y	Y	N	C	Y	T	T	Y	Y	N	C	Y	Y	N	C	T	N
S4R_1076502	G/A	4R	1076502	+	NA	NA	NA	NA	NA	NA	G	G	G	G	G	N	G	G	G	G	G	G	N	G	G	N	G	G	G	G	G	G	G	G	N	G	G	G	N	G	G	R	G	G	G	G	N	G	G
S4R_1076508	G/T	4R	1076508	+	NA	NA	NA	NA	NA	NA	G	G	G	K	K	N	G	G	G	K	G	G	N	G	K	N	G	G	G	G	G	K	G	K	N	K	G	G	N	G	G	K	G	T	K	G	N	G	T
S4R_1090696	C/G	4R	1090696	+	NA	NA	NA	NA	NA	NA	C	C	C	C	C	S	C	C	S	S	C	C	C	S	C	C	C	C	C	S	C	C	C	S	C	C	C	C	C	C	C	S	C	S	C	C	C	S	S
S4R_1090705	T/C	4R	1090705	+	NA	NA	NA	NA	NA	NA	T	T	T	T	T	Y	T	T	Y	Y	T	T	T	Y	T	T	T	T	T	Y	T	T	T	Y	T	T	T	T	T	T	T	Y	T	T	T	T	T	Y	Y
S4R_1090709	G/C	4R	1090709	+	NA	NA	NA	NA	NA	NA	G	G	G	G	G	S	G	G	S	S	G	G	G	S	G	G	G	G	G	S	G	G	G	S	G	G	G	G	G	G	G	S	G	S	G	G	G	S	S
S4R_1090730	G/A	4R	1090730	+	NA	NA	NA	NA	NA	NA	G	G	G	G	G	R	G	G	R	R	G	G	G	R	G	G	G	G	G	R	G	G	G	R	G	G	G	G	G	G	G	R	G	R	G	G	G	R	R
S4R_1114697	A/C	4R	1114697	+	NA	NA	NA	NA	NA	NA	A	A	A	A	A	A	A	M	M	M	A	M	A	M	A	A	N	M	N	A	A	A	M	M	A	A	A	A	A	A	A	M	A	A	M	A	A	A	A
S4R_1114700	G/C	4R	1114700	+	NA	NA	NA	NA	NA	NA	C	G	G	S	G	G	S	G	G	G	G	G	G	G	G	S	N	G	N	S	S	G	G	G	G	G	G	G	G	C	G	G	G	G	S	G	G	G	S
S4R_1114702	T/A	4R	1114702	+	NA	NA	NA	NA	NA	NA	A	T	T	W	T	T	W	T	T	T	T	T	T	T	T	W	N	T	N	W	W	T	T	T	T	T	T	T	T	A	T	T	T	T	W	T	T	T	W
S4R_1114718	G/T	4R	1114718	+	NA	NA	NA	NA	NA	NA	G	G	G	G	G	G	G	K	K	K	G	K	G	K	G	G	N	G	N	G	G	G	G	K	G	G	G	G	G	G	G	K	G	G	K	G	G	G	G
S4R_1114721	A/T	4R	1114721	+	NA	NA	NA	NA	NA	NA	A	A	A	A	A	A	A	W	N	A	A	N	A	W	A	A	N	A	N	A	A	A	A	W	A	A	A	A	A	A	A	W	A	A	W	A	A	A	A
S4R_1164985	A/C	4R	1164985	+	NA	NA	NA	NA	NA	NA	N	N	A	M	N	N	A	A	A	A	A	A	M	A	M	N	C	A	A	A	A	A	A	A	N	A	M	A	M	A	C	N	A	A	A	A	N	A	N
S4R_1283556	C/G	4R	1283556	+	NA	NA	NA	NA	NA	NA	N	N	S	C	C	C	S	C	C	C	C	C	C	C	C	C	C	C	C	S	C	C	C	C	G	C	C	S	C	G	N	C	C	S	C	C	C	C	C
S4R_1283566	A/C	4R	1283566	+	NA	NA	NA	NA	NA	NA	N	N	A	A	A	A	M	A	A	A	A	A	A	A	A	A	A	A	A	M	A	A	A	A	A	A	A	M	A	C	N	A	A	A	A	A	A	A	A
S4R_1283568	G/C	4R	1283568	+	NA	NA	NA	NA	NA	NA	N	N	G	G	G	G	S	G	G	G	G	G	G	G	G	G	G	G	G	S	G	G	G	G	G	G	G	S	G	C	N	G	G	G	G	G	G	G	G
S4R_1283574	G/C	4R	1283574	+	NA	NA	NA	NA	NA	NA	N	N	G	G	G	G	S	G	G	G	G	G	G	G	G	G	G	G	G	S	G	G	G	G	G	G	G	S	G	C	N	S	G	G	G	G	G	G	G
S4R_1322395	G/A	4R	1322395	+	NA	NA	NA	NA	NA	NA	R	G	G	G	G	A	G	G	G	R	R	G	G	G	G	N	G	G	G	G	G	G	G	G	A	G	G	G	R	G	G	G	G	R	G	R	G	G	N
S4R_1322416	A/G	4R	1322416	+	NA	NA	NA	NA	NA	NA	A	A	A	A	A	A	R	A	A	A	A	R	A	A	A	N	A	R	R	A	A	A	A	R	A	A	A	A	A	A	A	A	A	A	A	A	A	A	N
S4R_1322420	A/C	4R	1322420	+	NA	NA	NA	NA	NA	NA	M	A	M	A	M	A	A	A	A	A	A	A	A	A	A	N	M	A	A	A	A	A	A	M	A	A	A	A	A	A	A	A	A	A	A	A	A	A	N
S4R_1514945	C/G	4R	1514945	+	NA	NA	NA	NA	NA	NA	C	S	S	S	S	C	C	S	N	C	N	S	C	C	C	N	C	C	N	G	C	C	S	N	C	S	C	C	C	S	S	S	N	C	N	N	C	S	N
S4R_1538221	C/T	4R	1538221	+	NA	NA	NA	NA	NA	NA	C	C	T	C	C	N	C	C	C	C	C	C	C	C	C	C	C	C	Y	C	C	C	C	C	C	C	C	C	N	C	C	C	C	C	C	C	N	Y	C
S4R_1538253	C/G	4R	1538253	+	NA	NA	NA	NA	NA	NA	C	S	C	C	C	N	S	C	S	C	S	C	C	C	C	S	C	C	C	C	C	C	C	C	C	C	C	C	N	C	C	C	C	S	C	C	N	C	S
S4R_1538285	G/T	4R	1538285	+	NA	NA	NA	NA	NA	NA	G	K	G	G	G	G	K	K	G	G	G	G	G	G	G	G	K	G	G	K	G	G	G	K	G	G	G	G	G	G	N	G	G	G	G	G	G	G	G
S4R_1538288	G/A	4R	1538288	+	NA	NA	NA	NA	NA	NA	G	G	G	G	G	G	G	G	R	G	G	G	G	G	G	G	G	G	G	G	G	G	G	G	G	G	G	R	G	G	N	G	R	R	G	G	G	G	G
S4R_1538311	C/T	4R	1538311	+	NA	NA	NA	NA	NA	NA	C	C	Y	C	C	C	C	C	C	C	C	Y	C	C	C	C	C	C	C	C	C	C	C	C	Y	Y	C	C	C	C	N	C	C	Y	C	C	C	C	C
S4R_1538312	G/A	4R	1538312	+	NA	NA	NA	NA	NA	NA	G	G	G	R	R	G	G	G	G	G	G	G	G	G	G	G	G	G	G	G	G	R	G	G	G	G	G	G	G	R	N	G	G	G	A	G	G	G	G
S4R_1538315	G/A	4R	1538315	+	NA	NA	NA	NA	NA	NA	R	G	R	G	R	G	G	R	R	R	G	G	R	G	G	G	R	G	G	G	R	R	G	R	G	R	G	G	G	R	N	G	G	G	G	G	G	G	G
S4R_1538316	T/C	4R	1538316	+	NA	NA	NA	NA	NA	NA	T	T	T	T	T	T	T	T	T	T	Y	T	T	Y	T	T	T	T	T	Y	T	T	T	T	T	T	T	T	T	T	N	T	T	T	T	T	T	Y	T
S4R_1538331	C/T	4R	1538331	+	NA	NA	NA	NA	NA	NA	C	Y	C	C	C	C	Y	Y	C	C	C	C	C	C	C	C	Y	C	C	Y	C	C	C	Y	C	C	C	C	C	C	N	C	C	C	C	C	C	C	C
S4R_1538333	G/A	4R	1538333	+	NA	NA	NA	NA	NA	NA	G	R	G	G	G	G	G	G	G	R	G	G	G	R	G	G	G	G	G	G	G	G	G	G	G	G	G	G	G	G	N	G	G	R	G	G	G	G	G
S4R_1594257	G/T	4R	1594257	+	NA	NA	NA	NA	NA	NA	G	G	G	G	G	G	G	G	G	G	G	G	G	K	G	G	G	K	G	G	G	G	G	G	G	G	G	G	G	G	G	G	G	G	G	G	G	G	G
S4R_1594262	T/C	4R	1594262	+	NA	NA	NA	NA	NA	NA	T	T	T	T	T	T	T	T	T	T	T	T	T	T	T	T	T	T	T	T	T	T	Y	T	T	C	T	Y	T	Y	T	T	T	T	Y	T	T	T	T
S4R_1594760	G/C	4R	1594760	+	NA	NA	NA	NA	NA	NA	G	G	G	G	G	G	G	S	G	G	G	S	G	G	G	G	S	G	S	G	G	G	G	S	G	G	G	G	G	G	G	G	G	G	G	G	G	G	G
S4R_1611115	T/G	4R	1611115	+	NA	NA	NA	NA	NA	NA	T	K	K	T	K	T	K	T	T	T	K	T	T	T	K	T	K	T	T	T	T	T	T	T	T	T	K	N	T	T	T	T	T	T	T	T	T	K	K
S4R_1611133	C/A	4R	1611133	+	NA	NA	NA	NA	NA	NA	C	M	C	C	C	C	M	C	C	C	C	C	C	C	C	M	M	C	C	M	M	M	M	C	M	M	C	C	C	C	M	C	C	C	C	C	M	C	C
S4R_1670257	T/C	4R	1670257	+	NA	NA	NA	NA	NA	NA	T	Y	Y	Y	N	T	T	T	T	T	T	N	T	T	T	N	Y	Y	T	T	N	Y	C	Y	Y	T	T	N	C	T	T	T	Y	T	T	Y	T	T	T
S4R_1670274	T/C	4R	1670274	+	NA	NA	NA	NA	NA	NA	Y	T	Y	T	N	Y	T	T	Y	T	Y	N	T	Y	T	N	T	T	T	T	N	T	T	T	T	T	T	N	T	T	C	T	Y	T	T	Y	T	T	T
S4R_1670275	G/A	4R	1670275	+	NA	NA	NA	NA	NA	NA	R	G	R	G	N	R	G	G	R	R	A	N	G	R	G	N	R	G	G	G	N	G	G	G	G	G	A	N	G	G	A	G	R	G	G	R	G	G	G
S4R_1670296	T/A	4R	1670296	+	NA	NA	NA	NA	NA	NA	T	W	T	W	N	T	T	T	T	T	T	N	T	T	T	N	T	T	T	T	N	T	T	W	W	T	T	N	A	T	T	T	W	T	T	T	T	T	T
S4R_1670304	T/C	4R	1670304	+	NA	NA	NA	NA	NA	NA	T	T	Y	T	N	T	T	T	T	T	T	N	T	T	T	N	Y	Y	T	T	N	Y	T	T	T	T	T	N	T	T	T	T	Y	T	T	Y	T	T	T
S4R_1818755	G/C	4R	1818755	+	NA	NA	NA	NA	NA	NA	G	S	G	S	N	C	G	C	S	G	N	G	C	G	S	C	S	G	G	G	N	G	G	N	G	G	G	S	G	N	S	S	N	S	S	C	N	S	G
S4R_1818771	T/C	4R	1818771	+	NA	NA	NA	NA	NA	NA	C	T	Y	Y	N	T	T	T	T	Y	N	T	T	T	T	T	Y	T	T	T	N	T	Y	N	T	T	Y	T	Y	N	T	T	N	Y	T	T	N	T	C
S4R_1818781	C/T	4R	1818781	+	NA	NA	NA	NA	NA	NA	C	C	Y	C	N	C	C	C	Y	C	N	T	C	Y	Y	C	C	Y	Y	C	N	T	C	N	C	T	Y	C	C	N	Y	Y	N	C	Y	C	N	C	C
S4R_1818790	G/C	4R	1818790	+	NA	NA	NA	NA	NA	NA	G	G	S	G	N	G	G	G	S	G	N	C	G	S	S	G	G	S	S	G	N	C	G	N	G	C	S	G	G	N	S	S	N	G	S	G	N	G	G
S4R_1926981	G/T	4R	1926981	+	NA	NA	NA	NA	NA	NA	G	K	K	G	G	K	K	G	K	G	K	K	G	K	G	K	T	G	G	G	G	G	G	K	G	G	G	G	T	K	N	G	N	G	G	K	G	G	G
S4R_1926983	G/T	4R	1926983	+	NA	NA	NA	NA	NA	NA	G	K	K	G	G	K	K	G	K	G	K	K	G	K	G	K	T	G	G	G	G	G	G	K	G	G	G	G	T	K	N	G	N	G	G	K	G	G	G
S4R_1926991	C/T	4R	1926991	+	NA	NA	NA	NA	NA	NA	C	C	Y	C	Y	C	C	C	C	C	C	C	C	C	C	C	C	C	C	C	Y	C	C	C	Y	C	C	C	C	C	N	C	N	C	C	C	C	C	C
S4R_1927008	G/A	4R	1927008	+	NA	NA	NA	NA	NA	NA	G	G	R	G	R	G	G	G	G	G	G	G	G	G	G	G	G	G	G	G	R	G	G	G	R	G	G	G	G	G	N	G	N	G	G	G	G	G	G
S4R_1927017	C/T	4R	1927017	+	NA	NA	NA	NA	NA	NA	C	C	C	Y	C	C	C	C	C	C	C	Y	C	C	Y	C	C	C	C	C	C	C	C	C	C	Y	C	C	C	Y	N	C	N	Y	C	C	T	C	C
S4R_1927140	G/T	4R	1927140	+	NA	NA	NA	NA	NA	NA	G	G	G	G	G	G	K	G	G	G	G	G	G	G	G	G	G	G	G	G	K	G	G	G	N	G	K	G	G	G	N	G	N	G	K	K	G	G	G
S4R_1927154	A/G	4R	1927154	+	NA	NA	NA	NA	NA	NA	A	A	A	A	A	A	A	A	A	A	A	A	A	A	A	A	A	A	A	A	A	A	A	R	N	A	A	A	A	A	N	A	N	A	A	A	A	R	A
S4R_1927177	C/T	4R	1927177	+	NA	NA	NA	NA	NA	NA	C	Y	C	Y	C	Y	C	C	Y	C	Y	C	Y	C	Y	C	C	C	C	C	C	C	Y	N	N	Y	Y	C	Y	Y	N	C	N	Y	C	Y	T	N	C
S4R_2027540	G/T	4R	2027540	+	NA	NA	NA	NA	NA	NA	G	G	K	G	G	G	G	G	K	G	N	G	G	G	G	N	K	K	G	K	G	G	K	G	G	K	K	N	T	G	G	N	G	G	G	G	N	G	N
S4R_2030383	C/T	4R	2030383	+	NA	NA	NA	NA	NA	NA	C	C	N	Y	C	C	C	C	C	Y	N	Y	Y	C	Y	C	Y	Y	T	Y	Y	Y	C	T	C	Y	Y	C	T	Y	C	C	Y	C	C	Y	N	Y	C
S4R_2030384	G/A	4R	2030384	+	NA	NA	NA	NA	NA	NA	G	R	N	G	G	G	A	G	G	G	N	R	R	G	G	G	G	G	G	R	R	R	G	G	G	G	G	R	G	G	G	R	R	G	G	G	N	G	G
S4R_2030401	A/G	4R	2030401	+	NA	NA	NA	NA	NA	NA	A	A	N	R	A	A	A	A	A	R	N	R	R	A	R	A	R	R	G	R	R	R	A	G	A	R	R	A	G	R	A	A	R	A	A	R	N	R	A
S4R_2051196	A/G	4R	2051196	+	NA	NA	NA	NA	NA	NA	A	N	A	R	N	A	R	A	A	R	R	A	A	A	A	N	A	R	N	R	A	A	A	A	A	A	R	A	N	N	R	N	N	A	A	N	A	R	A
S4R_2051204	G/C	4R	2051204	+	NA	NA	NA	NA	NA	NA	G	N	G	S	N	G	S	G	G	S	S	G	G	G	G	N	G	S	N	S	G	G	G	G	G	G	S	G	N	N	S	N	N	G	G	N	G	S	G
S4R_2051207	T/A	4R	2051207	+	NA	NA	NA	NA	NA	NA	W	N	T	W	N	T	W	T	W	W	W	A	T	A	T	N	W	W	N	A	T	T	T	T	W	T	W	W	N	N	W	N	N	W	T	N	T	W	A
S4R_2229582	T/C	4R	2229582	+	NA	NA	NA	NA	NA	NA	Y	T	Y	Y	T	Y	T	T	Y	T	T	Y	T	T	T	T	T	T	T	T	T	T	Y	Y	T	T	T	T	T	T	T	T	T	T	T	T	T	T	T
S4R_2244402	C/A	4R	2244402	+	NA	NA	NA	NA	NA	NA	C	C	M	C	C	C	C	C	M	M	M	C	C	C	C	M	M	M	M	C	C	C	M	C	C	C	C	C	C	C	C	M	M	C	C	C	C	C	C
S4R_2244405	T/C	4R	2244405	+	NA	NA	NA	NA	NA	NA	T	T	T	T	T	T	T	T	T	T	T	T	T	T	Y	T	T	Y	T	Y	T	T	T	T	T	T	T	Y	C	T	T	T	T	T	T	T	T	T	T
S4R_2400503	C/A	4R	2400503	+	NA	NA	NA	NA	NA	NA	C	C	M	C	C	N	M	N	M	C	C	C	C	C	N	C	C	M	C	C	C	M	M	C	C	M	A	M	A	N	C	C	N	C	C	C	C	C	C
S4R_2400539	G/T	4R	2400539	+	NA	NA	NA	NA	NA	NA	G	K	K	K	K	N	K	N	G	T	T	T	G	G	N	K	G	K	T	T	G	K	G	G	K	K	G	G	N	N	T	K	N	T	K	G	N	T	T
S4R_2509675	C/T	4R	2509675	+	NA	NA	NA	NA	NA	NA	C	C	N	C	N	C	Y	C	Y	C	C	C	C	Y	Y	Y	C	C	C	C	C	C	Y	C	N	C	C	T	C	C	C	T	C	C	C	C	C	N	C
S4R_2603797	G/A	4R	2603797	+	NA	NA	NA	NA	NA	NA	N	G	R	G	G	N	G	G	G	G	R	G	G	G	R	N	G	G	G	G	G	G	G	G	G	A	R	G	R	R	R	G	G	G	G	G	N	G	N
S4R_2784786	T/C	4R	2784786	+	NA	NA	NA	NA	NA	NA	Y	C	T	Y	T	Y	T	N	Y	Y	C	N	N	Y	T	T	N	N	N	N	C	Y	Y	C	T	C	T	Y	C	T	Y	C	N	N	T	T	N	T	T
S4R_2784788	G/A	4R	2784788	+	NA	NA	NA	NA	NA	NA	R	A	G	R	G	R	G	N	R	R	A	N	N	R	G	G	N	N	N	N	A	R	R	A	G	A	G	R	A	G	R	A	N	N	G	G	N	G	G
S4R_2793598	A/C	4R	2793598	+	NA	NA	NA	NA	NA	NA	A	M	A	A	M	A	A	C	M	A	A	A	A	M	N	A	C	M	C	A	A	A	A	A	M	M	A	M	C	N	A	A	M	M	A	A	A	C	M
S4R_2793637	A/C	4R	2793637	+	NA	NA	NA	NA	NA	NA	A	A	A	A	M	A	A	A	A	A	A	A	A	M	N	A	A	A	A	A	A	A	A	A	A	A	A	A	A	N	A	A	A	M	A	A	A	A	A
S4R_2793646	A/G	4R	2793646	+	NA	NA	NA	NA	NA	NA	A	A	A	A	R	A	A	A	A	A	A	A	A	R	N	A	A	A	A	A	A	A	A	A	A	A	A	A	A	N	A	A	A	R	A	A	A	A	A
S4R_2917006	C/T	4R	2917006	+	NA	NA	NA	NA	NA	NA	C	C	C	C	C	C	C	N	C	C	C	C	Y	Y	C	N	C	Y	C	Y	T	C	C	C	C	C	C	C	Y	C	C	C	C	C	Y	C	N	Y	C
S4R_2952674	C/G	4R	2952674	+	NA	NA	NA	NA	NA	NA	S	C	S	S	C	N	C	C	S	C	S	C	S	S	C	C	N	C	C	C	C	C	G	N	S	C	S	S	S	S	C	N	C	N	S	C	N	C	C
S4R_2952683	C/T	4R	2952683	+	NA	NA	NA	NA	NA	NA	C	C	C	Y	C	N	Y	C	C	C	Y	Y	C	C	C	C	N	C	C	C	C	C	C	N	C	C	C	C	Y	C	C	N	Y	N	C	C	N	C	C
S4R_2952710	G/A	4R	2952710	+	NA	NA	NA	NA	NA	NA	R	G	G	R	G	N	G	G	G	G	R	G	R	G	G	G	N	G	G	G	G	G	A	N	G	G	R	R	G	R	G	N	G	N	R	G	N	G	G
S4R_2979731	C/T	4R	2979731	+	NA	NA	NA	NA	NA	NA	C	C	C	C	Y	C	C	C	C	Y	Y	C	N	C	Y	C	N	C	Y	C	N	C	C	C	Y	C	C	C	C	C	N	N	C	Y	Y	C	C	C	C
S4R_2979733	T/A	4R	2979733	+	NA	NA	NA	NA	NA	NA	T	T	W	T	T	T	T	W	W	W	W	W	N	T	T	T	N	T	T	T	N	T	T	W	T	T	W	A	W	T	N	N	T	T	T	T	T	T	T
S4R_2979736	C/G	4R	2979736	+	NA	NA	NA	NA	NA	NA	C	C	S	C	S	C	S	S	G	G	S	S	N	C	S	G	N	C	S	S	N	S	C	G	S	C	S	G	S	C	N	N	C	S	G	C	S	G	C
S4R_2979780	G/A	4R	2979780	+	NA	NA	NA	NA	NA	NA	G	G	R	G	G	G	R	G	R	R	G	G	N	G	R	A	N	G	G	R	N	R	G	R	G	G	G	G	G	G	N	N	G	R	R	G	R	A	G
S4R_3036295	C/T	4R	3036295	+	NA	NA	NA	NA	NA	NA	C	C	Y	C	Y	C	Y	C	Y	Y	Y	C	Y	C	Y	N	C	N	Y	C	Y	C	C	C	C	C	C	C	Y	C	C	C	C	C	C	Y	C	Y	Y
S4R_3110493	A/G	4R	3110493	+	NA	NA	NA	NA	NA	NA	A	A	A	A	A	A	A	A	A	A	A	A	A	A	A	A	A	R	R	N	A	N	R	A	A	A	A	A	A	A	N	N	A	A	A	G	A	A	A
S4R_3169898	C/A	4R	3169898	+	NA	NA	NA	NA	NA	NA	C	C	C	A	C	C	M	C	C	C	C	C	C	C	C	C	C	C	C	C	A	N	C	C	N	C	C	C	C	C	C	C	C	C	C	C	C	C	M
S4R_3169906	G/A	4R	3169906	+	NA	NA	NA	NA	NA	NA	G	R	R	G	G	G	G	R	G	R	G	G	G	A	G	G	R	G	G	G	G	N	R	G	N	R	G	G	G	G	R	G	A	G	G	G	G	R	G
S4R_3169927	G/A	4R	3169927	+	NA	NA	NA	NA	NA	NA	G	R	R	G	G	G	G	R	G	R	G	G	G	A	G	G	R	G	G	G	G	N	R	G	N	R	G	G	G	G	R	G	A	G	G	G	G	R	G
S4R_3169929	G/T	4R	3169929	+	NA	NA	NA	NA	NA	NA	G	K	K	G	G	G	G	K	G	K	G	G	G	T	G	G	K	G	G	G	G	N	K	G	N	K	G	G	G	G	K	G	T	G	G	G	G	K	G
S4R_3174862	G/A	4R	3174862	+	NA	NA	NA	NA	NA	NA	G	G	G	G	G	G	G	G	G	G	G	G	G	G	G	N	N	R	G	G	G	G	G	G	G	N	N	R	N	G	G	G	N	G	G	R	G	G	G
S4R_3174864	G/T	4R	3174864	+	NA	NA	NA	NA	NA	NA	K	G	K	G	K	G	G	K	K	G	G	G	G	G	G	N	N	G	G	G	G	T	G	K	G	N	N	G	N	K	G	G	N	K	G	K	T	G	G
S4R_3174875	G/A	4R	3174875	+	NA	NA	NA	NA	NA	NA	G	R	G	G	R	R	G	R	G	G	G	G	G	R	G	N	N	G	G	G	G	G	G	R	R	N	N	G	N	G	G	G	N	G	G	R	G	G	G
S4R_3174879	A/C	4R	3174879	+	NA	NA	NA	NA	NA	NA	M	M	A	M	A	A	M	M	A	A	M	M	M	A	A	N	N	A	C	M	A	A	A	A	M	N	N	M	N	M	A	M	N	A	M	A	A	A	A
S4R_3174905	T/C	4R	3174905	+	NA	NA	NA	NA	NA	NA	Y	Y	T	Y	T	T	Y	Y	T	T	Y	Y	Y	T	T	N	N	T	C	Y	T	T	T	T	Y	N	N	Y	N	Y	T	Y	N	T	Y	T	T	T	T
S4R_3174906	C/T	4R	3174906	+	NA	NA	NA	NA	NA	NA	C	C	C	C	C	C	C	C	C	C	C	C	C	C	C	N	N	Y	C	C	C	C	C	C	C	N	N	Y	N	C	C	C	N	C	C	Y	C	C	C
S4R_3290307	A/G	4R	3290307	+	NA	NA	NA	NA	NA	NA	A	A	A	A	A	A	R	A	A	A	G	A	A	A	N	A	N	A	A	A	A	A	A	A	A	A	A	A	N	A	A	N	A	A	A	A	G	R	A
S4R_3290319	C/T	4R	3290319	+	NA	NA	NA	NA	NA	NA	C	C	C	C	C	C	Y	C	C	C	T	C	C	C	N	C	N	C	C	C	C	C	C	C	C	C	C	C	N	C	C	N	C	C	C	C	T	Y	C
S4R_3366806	G/T	4R	3366806	+	NA	NA	NA	NA	NA	NA	G	G	G	G	G	K	G	G	G	G	G	G	G	K	K	G	G	G	G	K	N	K	G	G	G	G	G	G	G	G	G	G	G	G	K	G	G	G	G
S4R_3408491	C/T	4R	3408491	+	NA	NA	NA	NA	NA	NA	Y	Y	C	C	C	C	Y	C	Y	C	C	C	C	Y	C	C	Y	C	Y	Y	T	C	C	C	Y	C	C	C	C	C	Y	C	Y	C	C	C	Y	Y	Y
S4R_3408545	G/T	4R	3408545	+	NA	NA	NA	NA	NA	NA	K	G	K	K	K	G	G	G	G	K	K	K	G	G	K	K	G	G	G	G	G	G	G	K	G	K	G	G	G	G	G	G	G	K	K	G	G	G	G
S4R_3525263	C/A	4R	3525263	+	NA	NA	NA	NA	NA	NA	C	C	M	C	N	C	M	C	C	M	C	M	A	C	M	C	C	C	C	C	C	C	M	M	C	C	C	C	C	C	C	A	C	N	C	C	N	C	N
S4R_3525269	G/A	4R	3525269	+	NA	NA	NA	NA	NA	NA	G	G	R	G	N	G	R	G	G	R	G	R	A	G	R	G	G	G	G	G	G	G	R	R	G	G	G	G	G	G	G	A	G	N	G	G	N	G	N
S4R_3525272	G/A	4R	3525272	+	NA	NA	NA	NA	NA	NA	G	G	R	G	N	G	R	G	G	R	G	R	A	G	R	G	G	G	G	G	G	G	R	R	G	G	G	G	G	G	G	A	G	N	G	G	N	G	N
S4R_3525281	C/T	4R	3525281	+	NA	NA	NA	NA	NA	NA	C	C	Y	C	N	C	Y	C	C	Y	C	Y	T	C	Y	C	C	C	C	C	C	C	Y	Y	C	C	C	C	C	C	C	T	C	N	C	C	N	C	N
S4R_3598166	G/C	4R	3598166	+	NA	NA	NA	NA	NA	NA	G	G	G	G	G	G	G	G	S	S	C	G	S	S	N	N	G	S	N	G	S	G	G	N	G	N	G	G	G	G	G	G	G	G	G	G	G	G	G
S4R_3652585	C/A	4R	3652585	+	NA	NA	NA	NA	NA	NA	C	C	C	C	C	C	C	M	M	C	C	C	M	C	M	C	C	M	C	C	M	C	C	M	C	C	C	C	C	C	C	M	C	C	C	C	C	C	M
S4R_3744033	T/A	4R	3744033	+	NA	NA	NA	NA	NA	NA	T	T	T	T	W	T	T	T	T	T	T	T	T	T	W	T	T	W	W	T	T	T	T	T	T	T	T	T	T	T	T	T	T	T	T	T	T	T	T
S4R_3744042	C/T	4R	3744042	+	NA	NA	NA	NA	NA	NA	C	C	C	Y	C	C	C	C	C	C	Y	Y	C	C	C	Y	Y	C	C	Y	C	Y	C	Y	C	C	C	Y	C	C	C	C	Y	C	C	C	C	C	C
S4R_3744052	G/T	4R	3744052	+	NA	NA	NA	NA	NA	NA	G	G	G	G	G	G	G	G	G	G	G	G	G	G	G	G	G	G	G	G	T	G	G	G	G	G	G	G	G	G	G	G	N	G	G	G	G	G	G
S4R_3744055	C/G	4R	3744055	+	NA	NA	NA	NA	NA	NA	C	C	C	C	C	C	C	C	C	C	C	C	C	S	S	C	C	C	C	C	C	C	C	C	C	C	C	C	C	C	C	C	C	C	C	C	S	S	S
S4R_3744060	G/A	4R	3744060	+	NA	NA	NA	NA	NA	NA	G	R	G	R	G	G	G	R	G	G	G	G	G	G	G	G	G	G	R	G	G	G	G	G	G	G	G	G	G	G	R	G	G	G	G	R	G	G	R
S4R_3754638	G/C	4R	3754638	+	NA	NA	NA	NA	NA	NA	C	S	S	N	G	N	G	G	G	S	S	G	G	N	G	S	G	G	G	C	N	G	C	C	G	G	C	G	G	G	G	N	G	S	S	G	G	G	S
S4R_3754655	C/T	4R	3754655	+	NA	NA	NA	NA	NA	NA	C	C	C	N	T	N	C	Y	C	C	Y	Y	C	N	C	C	C	C	C	C	N	T	C	C	C	C	C	C	C	C	C	N	C	C	C	C	C	C	C
S4R_3815628	G/C	4R	3815628	+	NA	NA	NA	NA	NA	NA	S	G	G	G	S	S	S	G	S	G	G	S	G	S	G	S	G	G	G	G	G	S	G	G	G	G	S	G	G	G	G	G	S	G	G	G	N	G	S
S4R_3815654	G/T	4R	3815654	+	NA	NA	NA	NA	NA	NA	G	K	K	G	K	G	G	G	G	K	K	G	G	K	K	G	T	K	G	G	G	G	G	K	G	K	G	K	G	K	G	K	G	K	K	G	N	G	G
S4R_3815657	G/T	4R	3815657	+	NA	NA	NA	NA	NA	NA	K	G	G	G	K	K	K	G	K	G	G	K	G	K	G	K	G	G	G	G	G	K	G	G	G	G	K	G	G	G	G	G	K	G	G	G	N	G	K
S4R_3815658	C/G	4R	3815658	+	NA	NA	NA	NA	NA	NA	S	C	S	C	C	C	C	C	C	C	S	C	S	C	S	C	C	S	S	C	C	S	C	S	S	C	C	C	C	S	S	C	C	C	C	C	N	C	S
S4R_3938379	T/C	4R	3938379	+	NA	NA	NA	NA	NA	NA	Y	Y	T	T	T	Y	T	T	T	T	T	T	Y	T	T	N	Y	Y	T	T	T	Y	T	Y	Y	T	Y	Y	Y	T	T	T	T	T	T	T	Y	T	T
S4R_3979434	C/T	4R	3979434	+	NA	NA	NA	NA	NA	NA	C	Y	C	C	C	Y	C	C	C	C	Y	Y	C	Y	C	C	Y	C	Y	N	C	C	Y	C	C	C	C	C	Y	C	C	C	C	Y	C	Y	C	N	Y
S4R_3979463	T/A	4R	3979463	+	NA	NA	NA	NA	NA	NA	W	W	T	T	T	T	W	T	W	T	T	W	T	W	T	T	W	T	W	N	T	T	W	T	T	T	W	T	W	T	T	T	T	W	T	W	T	N	W
S4R_3979467	T/A	4R	3979467	+	NA	NA	NA	NA	NA	NA	T	T	T	T	T	T	T	T	T	W	T	T	T	T	T	W	W	T	T	N	T	T	W	W	T	T	W	T	T	T	T	T	T	T	W	W	T	N	T
S4R_4009649	T/C	4R	4009649	+	NA	NA	NA	NA	NA	NA	T	T	T	T	T	N	T	Y	N	Y	N	T	T	Y	T	N	N	T	T	T	T	T	T	N	N	N	T	T	T	N	T	T	T	Y	T	T	N	T	T
S4R_4037929	A/G	4R	4037929	+	NA	NA	NA	NA	NA	NA	A	A	A	R	A	A	R	A	A	R	A	A	A	A	A	R	R	R	A	A	A	A	A	A	N	A	A	A	A	A	A	A	R	A	A	A	A	A	A
S4R_4098109	T/C	4R	4098109	+	NA	NA	NA	NA	NA	NA	T	T	T	T	N	T	T	T	T	T	T	T	Y	T	T	N	C	Y	T	T	N	T	T	N	N	T	T	T	N	N	C	Y	T	T	T	Y	N	T	Y
S4R_4120520	T/A	4R	4120520	+	NA	NA	NA	NA	NA	NA	T	W	T	T	W	T	T	T	T	T	T	T	T	W	T	W	T	W	T	T	T	T	W	T	T	W	T	W	T	T	T	T	W	W	T	T	T	T	W
S4R_4120654	G/A	4R	4120654	+	NA	NA	NA	NA	NA	NA	G	G	R	R	G	N	G	G	R	R	R	G	N	N	R	N	A	R	N	R	A	R	G	N	R	R	N	G	R	A	G	A	G	G	R	G	G	G	R
S4R_4120681	C/T	4R	4120681	+	NA	NA	NA	NA	NA	NA	C	C	C	C	C	N	C	Y	Y	C	C	C	N	N	C	N	C	C	N	C	C	C	C	N	C	C	N	C	C	C	C	C	C	C	C	C	T	C	C
S4R_4138157	C/T	4R	4138157	+	NA	NA	NA	NA	NA	NA	C	C	Y	C	Y	C	C	Y	C	C	Y	C	C	C	C	C	C	C	C	C	C	C	C	C	Y	Y	C	C	C	C	C	C	C	C	C	C	C	Y	C
S4R_4154732	T/C	4R	4154732	+	NA	NA	NA	NA	NA	NA	T	Y	T	T	N	C	T	Y	T	Y	C	T	T	C	Y	N	T	Y	N	T	T	N	Y	C	T	T	T	T	N	N	T	T	T	C	Y	C	C	Y	Y
S4R_4183666	T/G	4R	4183666	+	NA	NA	NA	NA	NA	NA	T	T	T	T	T	T	T	T	T	K	T	T	T	T	T	G	T	T	T	T	N	T	T	T	T	T	T	T	K	T	T	T	K	N	N	K	K	T	T
S4R_4183672	C/T	4R	4183672	+	NA	NA	NA	NA	NA	NA	C	C	Y	C	Y	C	C	Y	C	Y	Y	Y	C	Y	C	C	C	C	C	C	N	C	Y	C	C	T	C	C	C	C	Y	C	C	N	N	Y	Y	Y	C
S4R_4183683	A/G	4R	4183683	+	NA	NA	NA	NA	NA	NA	A	A	R	A	R	A	A	R	A	R	R	R	A	R	A	G	A	A	A	A	N	A	R	A	A	G	A	A	R	A	R	A	R	N	N	G	R	R	A
S4R_4183718	G/C	4R	4183718	+	NA	NA	NA	NA	NA	NA	G	G	G	G	G	G	G	G	G	S	G	S	G	G	G	G	G	G	G	G	N	G	G	G	G	G	G	G	G	G	G	G	G	N	N	G	G	G	G
S4R_4183978	G/T	4R	4183978	+	NA	NA	NA	NA	NA	NA	G	G	G	G	G	G	T	G	G	G	K	N	G	G	G	G	G	N	G	G	G	G	G	G	G	G	G	G	N	G	N	N	G	G	N	G	G	G	N
S4R_4183991	C/G	4R	4183991	+	NA	NA	NA	NA	NA	NA	C	C	C	C	C	C	C	C	C	C	C	N	C	C	C	G	C	N	S	S	C	S	C	S	C	C	C	S	N	S	N	N	C	C	C	S	C	C	S
S4R_4310665	G/A	4R	4310665	+	NA	NA	NA	NA	NA	NA	N	G	G	G	R	G	R	G	R	R	G	R	G	R	G	N	G	G	G	G	G	G	A	G	G	G	G	G	G	G	G	G	R	G	G	G	G	G	G
S4R_4310674	C/T	4R	4310674	+	NA	NA	NA	NA	NA	NA	N	C	C	C	C	C	C	Y	C	Y	Y	C	C	C	C	N	C	C	Y	C	C	C	C	C	C	Y	Y	C	C	C	Y	C	C	C	C	C	C	C	C
S4R_4310707	G/C	4R	4310707	+	NA	NA	NA	NA	NA	NA	G	G	G	G	G	N	G	G	G	G	N	G	G	S	G	N	S	G	G	G	N	G	G	G	N	N	G	S	N	N	G	G	S	S	G	G	G	G	N
S4R_4310722	C/T	4R	4310722	+	NA	NA	NA	NA	NA	NA	C	C	Y	C	C	N	C	C	C	C	N	C	C	Y	C	N	Y	C	Y	Y	N	C	C	C	N	N	Y	C	N	N	C	Y	Y	C	C	Y	Y	C	N
S4R_4310732	A/G	4R	4310732	+	NA	NA	NA	NA	NA	NA	A	A	A	A	A	N	A	A	A	A	N	A	A	R	A	N	R	A	A	A	N	A	A	A	N	N	A	A	N	N	A	A	R	R	A	A	A	A	N
S4R_4310734	C/A	4R	4310734	+	NA	NA	NA	NA	NA	NA	C	C	M	C	C	N	C	C	M	C	N	C	M	M	M	N	M	M	C	M	N	M	M	A	N	N	C	C	N	N	M	C	C	C	C	C	M	C	N
S4R_4316768	G/A	4R	4316768	+	NA	NA	NA	NA	NA	NA	G	G	G	G	R	G	G	G	G	G	G	G	G	G	G	R	G	R	G	G	G	R	G	R	G	R	G	G	G	R	R	G	R	R	R	G	G	G	G
S4R_4418219	C/G	4R	4418219	+	NA	NA	NA	NA	NA	NA	C	S	S	C	C	S	S	C	C	S	S	S	C	S	S	C	C	C	G	N	N	C	S	C	N	S	C	C	N	C	N	C	G	C	C	C	C	G	G
S4R_4418222	G/C	4R	4418222	+	NA	NA	NA	NA	NA	NA	C	S	S	C	C	S	S	C	C	S	G	S	S	S	N	C	C	S	G	N	N	S	G	C	N	S	G	S	N	C	N	S	G	C	S	C	C	G	G
S4R_4418225	G/A	4R	4418225	+	NA	NA	NA	NA	NA	NA	R	R	R	A	R	R	G	R	A	R	G	R	R	R	R	R	R	R	G	N	N	G	G	A	N	R	G	R	N	G	N	G	G	A	R	G	A	G	G
S4R_4527018	C/T	4R	4527018	+	NA	NA	NA	NA	NA	NA	T	N	C	C	C	N	C	C	Y	C	Y	Y	C	C	Y	Y	C	C	C	C	N	Y	C	Y	C	C	C	T	Y	Y	C	C	Y	C	C	Y	N	N	C
S4R_4527021	A/G	4R	4527021	+	NA	NA	NA	NA	NA	NA	A	N	A	A	G	N	A	R	A	R	A	R	R	R	R	A	R	A	G	R	N	A	A	R	A	A	A	A	R	A	A	A	A	R	R	R	N	N	A
S4R_4527030	G/A	4R	4527030	+	NA	NA	NA	NA	NA	NA	G	N	G	G	G	N	G	G	G	R	G	G	R	G	G	G	R	G	G	G	N	R	G	G	G	R	G	G	G	R	A	G	G	G	G	G	N	N	G
S4R_4527039	T/C	4R	4527039	+	NA	NA	NA	NA	NA	NA	C	N	Y	T	T	N	T	T	Y	T	Y	Y	T	T	Y	Y	T	T	T	T	N	Y	T	Y	T	T	C	C	Y	Y	T	T	C	T	T	Y	N	N	T
S4R_4527042	G/A	4R	4527042	+	NA	NA	NA	NA	NA	NA	A	N	R	G	G	N	G	G	R	G	R	R	G	G	R	R	G	G	G	G	N	R	G	R	G	G	A	A	R	R	G	G	A	G	G	R	N	N	G
S4R_4659345	C/A	4R	4659345	+	NA	NA	NA	NA	NA	NA	C	C	M	M	M	C	C	C	C	M	C	C	C	C	M	C	M	M	C	C	C	M	M	C	M	C	M	M	M	M	M	C	C	C	N	C	C	M	C
S4R_4659348	G/T	4R	4659348	+	NA	NA	NA	NA	NA	NA	G	G	K	K	K	G	G	G	G	G	G	G	G	G	K	G	K	K	G	G	G	K	N	G	N	G	K	K	K	K	G	G	G	G	G	G	G	N	G
S4R_4659368	C/T	4R	4659368	+	NA	NA	NA	NA	NA	NA	C	C	Y	Y	Y	C	C	C	C	C	C	C	C	C	Y	C	Y	Y	C	C	C	Y	C	C	Y	C	Y	Y	Y	Y	C	C	C	C	C	C	C	C	C
S4R_4659391	C/T	4R	4659391	+	NA	NA	NA	NA	NA	NA	C	C	C	C	C	Y	C	C	C	C	C	C	C	C	C	C	C	C	Y	C	C	C	C	C	Y	C	C	C	C	C	C	C	C	C	C	C	C	C	C
S4R_4659994	C/G	4R	4659994	+	NA	NA	NA	NA	NA	NA	N	C	S	S	C	N	C	N	C	C	S	C	C	N	C	N	N	S	C	G	C	C	C	S	N	C	C	C	C	S	C	N	C	C	C	C	C	S	G
S4R_4660018	C/T	4R	4660018	+	NA	NA	NA	NA	NA	NA	C	C	Y	C	Y	Y	C	C	Y	Y	Y	Y	Y	N	C	C	Y	Y	Y	Y	C	C	C	C	C	C	C	C	C	Y	C	N	C	C	C	C	C	Y	T
S4R_4660036	C/A	4R	4660036	+	NA	NA	NA	NA	NA	NA	C	C	C	C	M	C	C	C	C	C	C	C	C	N	C	C	M	M	M	M	C	C	C	C	C	C	C	C	C	C	C	N	C	C	C	C	C	C	C
S4R_4726633	G/C	4R	4726633	+	NA	NA	NA	NA	NA	NA	G	G	G	G	G	S	S	S	G	G	G	G	G	S	G	G	G	G	G	G	G	G	G	S	G	G	G	G	G	G	G	G	G	N	G	S	G	G	G
S4R_4756676	G/A	4R	4756676	+	NA	NA	NA	NA	NA	NA	G	G	R	R	R	G	R	G	G	G	R	R	G	G	R	G	G	G	G	R	G	G	G	G	R	R	G	G	G	G	R	G	G	G	G	R	R	G	G
S4R_4756683	C/T	4R	4756683	+	NA	NA	NA	NA	NA	NA	C	C	Y	Y	Y	C	Y	C	C	C	Y	Y	C	C	Y	C	C	C	C	Y	C	C	C	C	Y	Y	C	C	C	C	Y	C	C	Y	Y	Y	Y	C	C
S4R_4794653	C/T	4R	4794653	+	NA	NA	NA	NA	NA	NA	C	C	C	C	Y	C	Y	C	C	Y	C	C	N	Y	C	N	N	Y	C	N	C	C	C	C	Y	C	C	N	C	T	C	C	Y	C	C	C	C	C	C
S4R_4797561	C/T	4R	4797561	+	NA	NA	NA	NA	NA	NA	C	N	Y	C	Y	C	N	C	C	C	C	C	N	C	C	N	T	Y	C	C	C	C	C	N	N	N	C	N	C	C	N	N	Y	C	C	C	N	Y	C
S4R_4895875	A/T	4R	4895875	+	NA	NA	NA	NA	NA	NA	A	A	A	A	W	T	A	N	A	W	W	W	A	A	W	A	A	A	A	A	N	A	W	W	A	W	A	N	W	A	A	A	A	A	A	W	N	W	W
S4R_4970224	A/G	4R	4970224	+	NA	NA	NA	NA	NA	NA	A	R	R	A	A	A	A	A	R	R	A	A	A	A	A	A	A	A	A	A	A	A	R	A	A	R	A	A	A	A	N	A	A	A	A	A	A	A	A
S4R_4970229	G/T	4R	4970229	+	NA	NA	NA	NA	NA	NA	K	G	G	G	G	G	G	G	K	G	G	K	G	K	G	G	G	G	G	G	G	G	K	G	G	G	K	K	G	G	N	G	G	G	G	K	G	G	K
S4R_4970231	C/T	4R	4970231	+	NA	NA	NA	NA	NA	NA	C	Y	Y	C	C	C	C	C	Y	Y	C	C	C	C	C	C	C	C	C	C	C	C	Y	C	C	Y	C	C	C	C	N	C	C	C	C	C	C	C	C
S4R_4970237	G/C	4R	4970237	+	NA	NA	NA	NA	NA	NA	G	G	G	G	G	G	G	G	G	G	G	G	G	G	S	G	G	S	G	G	G	S	S	G	G	G	S	G	G	G	N	S	G	S	S	G	G	G	G
S4R_4970357	A/C	4R	4970357	+	NA	NA	NA	NA	NA	NA	A	A	A	M	M	A	A	A	A	A	M	M	A	A	A	N	M	A	A	A	A	M	M	A	A	A	A	M	A	M	A	A	A	A	M	A	A	A	A
S4R_4970366	G/T	4R	4970366	+	NA	NA	NA	NA	NA	NA	G	K	G	G	G	G	G	G	G	G	G	G	K	G	G	G	G	G	G	K	G	K	G	G	K	G	G	G	N	G	G	K	K	G	G	G	G	G	G
S4R_4970399	G/T	4R	4970399	+	NA	NA	NA	NA	NA	NA	G	G	G	G	G	G	G	G	G	G	G	G	G	G	G	K	T	G	G	G	G	K	G	G	G	G	G	K	N	K	G	G	K	G	G	G	G	G	G
S4R_4970405	G/C	4R	4970405	+	NA	NA	NA	NA	NA	NA	G	G	G	G	G	G	G	G	G	G	S	G	G	G	G	G	G	S	S	G	G	G	G	S	S	S	S	S	N	G	G	G	G	G	S	G	G	G	S
S4R_5004335	C/T	4R	5004335	+	NA	NA	NA	NA	NA	NA	C	C	C	C	C	N	Y	N	C	C	C	C	Y	C	C	N	N	C	C	Y	C	C	Y	C	C	C	C	N	C	C	C	C	C	C	Y	C	C	C	N
S4R_5004339	C/G	4R	5004339	+	NA	NA	NA	NA	NA	NA	C	C	C	C	C	N	S	N	C	C	S	S	C	S	S	N	N	S	C	C	C	C	C	G	S	S	C	N	C	C	C	C	C	S	S	S	S	C	N
S4R_5004376	G/A	4R	5004376	+	NA	NA	NA	NA	NA	NA	R	R	R	G	G	N	R	N	R	G	G	G	G	G	G	N	N	G	G	R	G	G	G	G	G	G	G	N	G	G	G	G	R	G	G	G	G	G	N
S4R_5036222	G/C	4R	5036222	+	NA	NA	NA	NA	NA	NA	G	S	S	G	N	N	G	S	S	S	G	G	C	S	G	G	G	G	G	G	G	G	S	S	G	C	N	S	G	G	G	S	C	S	S	G	G	G	C
S4R_5093239	T/C	4R	5093239	+	NA	NA	NA	NA	NA	NA	T	C	T	T	T	T	T	T	Y	T	T	T	T	N	T	T	T	T	Y	T	T	N	T	T	T	N	T	T	Y	T	T	T	T	T	T	T	T	Y	T
S4R_5268902	C/A	4R	5268902	+	NA	NA	NA	NA	NA	NA	C	M	C	C	C	C	M	N	M	C	C	C	N	C	C	C	M	C	M	A	N	N	M	N	N	C	A	C	N	N	M	M	C	C	M	C	N	M	C
S4R_5333207	C/T	4R	5333207	+	NA	NA	NA	NA	NA	NA	C	C	C	T	C	C	Y	C	C	C	C	C	C	C	C	C	C	C	C	N	C	C	C	C	Y	T	C	C	C	C	C	C	C	C	C	C	C	T	C
S4R_5339103	G/C	4R	5339103	+	NA	NA	NA	NA	NA	NA	S	G	G	G	G	N	G	C	S	G	G	S	G	G	S	N	G	S	S	N	G	G	G	S	G	G	G	S	G	S	G	C	G	G	G	G	S	G	G
S4R_5339110	G/A	4R	5339110	+	NA	NA	NA	NA	NA	NA	R	G	G	G	G	N	G	A	R	G	G	R	G	G	R	N	G	R	R	N	G	G	G	R	G	G	G	R	G	R	G	A	G	G	G	G	R	G	G
S4R_5351601	C/T	4R	5351601	+	NA	NA	NA	NA	NA	NA	Y	C	Y	C	N	Y	C	C	C	C	C	T	C	Y	N	N	N	T	C	N	C	C	Y	N	Y	C	C	N	C	C	C	C	C	C	C	C	C	C	T
S4R_5365846	T/C	4R	5365846	+	NA	NA	NA	NA	NA	NA	N	T	T	T	T	N	T	T	T	Y	T	T	N	C	T	T	T	Y	T	T	T	T	T	T	T	Y	T	T	T	T	N	T	T	T	Y	N	N	N	T
S4R_5620359	G/C	4R	5620359	+	NA	NA	NA	NA	NA	NA	G	G	G	G	G	G	G	S	G	S	S	G	S	G	G	S	G	S	G	S	S	G	G	G	G	G	S	S	G	G	G	G	G	G	G	G	G	G	N
S4R_5620374	A/C	4R	5620374	+	NA	NA	NA	NA	NA	NA	A	A	A	A	A	A	A	A	A	A	A	M	A	A	A	A	A	A	A	M	A	M	M	A	A	A	A	A	A	M	A	M	A	A	A	M	A	A	M
S4R_5620378	G/T	4R	5620378	+	NA	NA	NA	NA	NA	NA	G	G	G	K	G	G	G	G	K	N	G	G	G	G	G	N	G	K	G	G	G	G	G	K	G	G	K	G	N	K	G	K	K	K	G	G	K	G	K
S4R_5620386	C/T	4R	5620386	+	NA	NA	NA	NA	NA	NA	C	C	C	C	Y	C	Y	C	C	Y	C	C	C	Y	C	Y	C	C	C	C	C	Y	C	C	C	Y	C	C	C	C	Y	Y	Y	Y	C	C	C	Y	C
S4R_5620408	G/A	4R	5620408	+	NA	NA	NA	NA	NA	NA	G	G	G	G	G	R	R	G	G	G	R	R	G	G	G	G	R	R	G	G	G	R	G	G	R	G	R	G	G	G	G	G	G	G	R	G	R	G	G
S4R_5657294	G/A	4R	5657294	+	NA	NA	NA	NA	NA	NA	G	N	G	G	G	N	R	G	G	G	G	G	G	G	G	G	G	G	G	R	G	G	R	G	G	R	G	N	A	G	G	G	G	G	G	G	G	G	G
S4R_5669429	C/T	4R	5669429	+	NA	NA	NA	NA	NA	NA	C	C	C	Y	Y	C	C	C	C	C	C	C	C	C	C	N	C	C	C	C	C	C	Y	C	C	C	C	C	C	C	Y	C	C	C	C	C	C	C	C
S4R_5669430	T/C	4R	5669430	+	NA	NA	NA	NA	NA	NA	T	T	T	Y	Y	T	T	T	T	T	T	T	T	T	T	N	T	T	T	T	T	T	Y	T	T	T	T	T	T	T	Y	T	T	T	T	T	T	T	T
S4R_5712646	A/G	4R	5712646	+	NA	NA	NA	NA	NA	NA	N	N	A	A	A	N	A	R	A	G	A	A	N	A	A	N	A	A	A	A	A	A	A	A	A	N	A	G	A	A	A	A	N	N	A	A	A	G	R
S4R_5778247	G/C	4R	5778247	+	NA	NA	NA	NA	NA	NA	G	S	G	G	S	S	C	S	S	G	G	G	G	S	G	G	G	G	G	G	S	G	G	G	G	G	G	G	G	G	G	G	G	G	G	S	G	G	G
S4R_5778269	T/G	4R	5778269	+	NA	NA	NA	NA	NA	NA	T	T	K	T	T	K	T	T	K	K	T	K	K	T	K	T	T	K	K	T	T	T	K	T	T	T	K	K	T	T	T	T	T	T	T	T	T	T	K
S4R_5818033	G/A	4R	5818033	+	NA	NA	NA	NA	NA	NA	G	N	G	G	N	G	G	G	G	G	G	R	G	G	G	N	G	G	G	A	G	G	G	G	G	G	G	G	N	G	G	G	G	G	G	G	N	G	N
S4R_5821439	T/A	4R	5821439	+	NA	NA	NA	NA	NA	NA	W	T	T	T	T	T	T	T	W	T	W	T	T	T	N	N	T	T	T	T	T	W	N	T	T	T	W	T	T	T	T	T	T	T	T	T	T	T	N
S4R_5847660	G/A	4R	5847660	+	NA	NA	NA	NA	NA	NA	G	R	G	R	G	G	G	G	G	G	G	G	G	G	G	G	R	G	R	R	G	G	G	G	G	G	G	G	R	G	G	G	G	G	G	G	G	G	G
S4R_5953553	G/T	4R	5953553	+	NA	NA	NA	NA	NA	NA	G	G	K	G	G	G	G	G	G	K	G	K	G	K	G	G	G	G	G	G	G	G	G	G	K	G	G	G	G	G	G	G	G	K	G	G	G	G	G
S4R_5953555	C/T	4R	5953555	+	NA	NA	NA	NA	NA	NA	C	C	C	C	Y	C	C	C	C	C	C	C	C	C	Y	C	C	C	C	C	C	C	C	C	C	Y	C	C	C	C	C	N	C	C	C	C	N	C	C
S4R_5953556	C/T	4R	5953556	+	NA	NA	NA	NA	NA	NA	C	C	C	C	C	C	C	C	C	C	C	C	C	C	C	Y	C	C	C	Y	T	C	Y	Y	C	C	C	C	C	C	C	C	C	C	C	C	C	Y	C
S4R_5953558	G/A	4R	5953558	+	NA	NA	NA	NA	NA	NA	R	G	R	G	G	G	R	G	G	G	G	G	G	G	G	G	R	G	G	G	G	G	R	R	R	R	G	G	G	G	G	G	G	G	G	G	G	G	G
S4R_5953561	C/A	4R	5953561	+	NA	NA	NA	NA	NA	NA	M	C	M	C	C	C	C	C	C	C	C	C	C	C	C	C	M	C	C	C	C	C	M	M	M	M	C	C	C	C	C	C	C	C	C	C	C	C	C
S4R_5953569	C/A	4R	5953569	+	NA	NA	NA	NA	NA	NA	C	C	C	C	N	C	C	C	C	C	C	C	C	C	N	C	C	C	C	C	C	C	M	C	C	N	C	M	C	C	C	C	C	C	C	C	N	C	C
S4R_5953570	C/A	4R	5953570	+	NA	NA	NA	NA	NA	NA	C	M	C	C	C	A	M	C	C	C	N	C	M	C	C	C	C	C	C	C	C	C	C	C	C	C	C	N	C	N	M	C	C	M	C	C	M	C	C
S4R_5953582	T/A	4R	5953582	+	NA	NA	NA	NA	NA	NA	T	T	T	W	T	T	T	W	T	T	T	T	T	T	T	T	W	T	T	W	T	T	T	T	T	T	T	T	T	T	T	T	T	T	T	T	W	T	W
S4R_5974792	A/T	4R	5974792	+	NA	NA	NA	NA	NA	NA	W	A	W	A	A	A	W	A	A	A	W	A	A	A	W	A	W	W	T	A	N	A	W	W	A	A	W	W	A	A	A	A	W	A	W	A	N	W	A
S4R_5974795	G/A	4R	5974795	+	NA	NA	NA	NA	NA	NA	R	G	R	G	G	G	R	G	G	G	R	G	G	G	R	G	R	R	A	G	N	G	R	R	G	G	R	R	G	G	G	G	R	G	R	G	N	R	G
S4R_5974857	G/T	4R	5974857	+	NA	NA	NA	NA	NA	NA	G	G	G	G	T	K	G	N	G	G	G	G	G	N	G	N	G	G	G	G	G	G	G	N	G	G	T	G	G	G	G	G	G	G	G	G	G	G	G
S4R_6191953	C/T	4R	6191953	+	NA	NA	NA	NA	NA	NA	N	C	Y	T	C	T	C	C	C	C	T	Y	N	C	C	N	C	Y	C	C	C	C	C	N	C	C	C	C	C	Y	Y	C	C	C	C	T	C	Y	C
S4R_6198771	G/C	4R	6198771	+	NA	NA	NA	NA	NA	NA	G	G	G	G	G	N	G	G	G	G	G	G	G	G	G	G	N	G	G	G	G	G	G	G	N	G	G	G	N	N	G	G	N	G	G	C	N	G	G
S4R_6198796	G/T	4R	6198796	+	NA	NA	NA	NA	NA	NA	G	G	G	G	G	N	G	G	K	G	G	K	G	G	G	G	N	K	G	G	K	G	G	G	N	K	G	G	N	N	G	G	N	G	G	G	N	G	G
S4R_6198799	C/A	4R	6198799	+	NA	NA	NA	NA	NA	NA	C	C	C	C	C	N	C	C	C	C	C	C	C	C	C	C	N	C	C	C	C	C	C	C	N	C	C	C	N	N	C	C	N	C	C	A	N	C	C
S4R_6204056	A/C	4R	6204056	+	NA	NA	NA	NA	NA	NA	M	A	A	A	A	M	A	A	A	A	A	M	A	A	A	A	M	A	A	M	M	A	M	A	M	M	A	A	A	A	A	A	A	A	A	M	A	A	M
S4R_6220054	T/C	4R	6220054	+	NA	NA	NA	NA	NA	NA	T	T	Y	T	T	Y	T	T	T	T	T	Y	Y	Y	Y	C	T	Y	T	N	T	T	T	C	Y	N	Y	T	T	T	T	N	Y	T	T	T	T	T	T
S4R_6324390	C/A	4R	6324390	+	NA	NA	NA	NA	NA	NA	C	C	M	N	C	C	C	N	M	M	M	C	C	M	M	C	C	C	C	N	C	C	C	C	C	C	M	M	C	C	C	M	N	M	C	C	N	N	C
S4R_6324396	G/C	4R	6324396	+	NA	NA	NA	NA	NA	NA	G	G	S	N	G	G	G	N	S	S	S	G	G	S	S	G	G	G	G	N	G	G	G	G	G	G	S	S	G	G	G	S	N	S	G	G	N	N	G
S4R_6324406	T/G	4R	6324406	+	NA	NA	NA	NA	NA	NA	T	T	K	N	T	T	T	N	K	K	K	T	T	K	K	T	T	T	T	N	T	T	T	T	T	T	K	K	T	T	T	K	N	K	T	T	N	N	T
S4R_6367523	C/G	4R	6367523	+	NA	NA	NA	NA	NA	NA	S	S	S	C	C	N	G	G	C	C	C	N	S	C	C	C	C	C	C	C	N	S	C	C	N	S	C	C	N	S	C	N	C	C	C	S	C	C	C
S4R_6367699	G/T	4R	6367699	+	NA	NA	NA	NA	NA	NA	G	G	G	K	G	G	G	G	G	K	G	G	G	G	G	N	G	G	G	N	K	G	G	K	G	K	K	G	G	G	K	K	K	G	K	G	N	G	K
S4R_6367735	T/C	4R	6367735	+	NA	NA	NA	NA	NA	NA	C	Y	T	T	T	T	T	T	T	T	T	T	T	Y	T	N	T	T	T	N	T	T	T	T	T	T	T	T	T	T	T	T	T	T	T	T	N	T	T
S4R_6416243	A/G	4R	6416243	+	NA	NA	NA	NA	NA	NA	A	A	A	A	A	N	A	N	A	A	A	A	A	R	A	A	A	A	A	A	A	A	R	A	N	A	A	A	N	A	A	A	A	N	A	A	A	A	A
S4R_6416288	G/C	4R	6416288	+	NA	NA	NA	NA	NA	NA	G	G	S	S	G	N	G	N	S	G	G	G	C	G	G	S	G	G	S	C	G	S	G	G	N	S	G	C	N	G	G	G	G	N	S	S	G	G	G
S4R_6516558	C/T	4R	6516558	+	NA	NA	NA	NA	NA	NA	C	C	C	N	C	C	Y	C	C	C	C	C	N	C	T	C	C	C	Y	C	N	C	C	N	C	Y	C	C	C	N	C	C	N	C	N	C	N	N	N
S4R_6516559	T/C	4R	6516559	+	NA	NA	NA	NA	NA	NA	T	Y	T	N	T	T	T	C	Y	T	Y	T	N	T	T	T	T	T	Y	T	N	T	T	N	T	T	Y	T	T	N	T	T	N	T	N	Y	N	N	N
S4R_6516616	G/A	4R	6516616	+	NA	NA	NA	NA	NA	NA	N	G	G	G	G	N	R	N	R	R	G	G	G	G	G	G	G	G	R	G	N	G	G	N	G	G	R	G	G	G	G	G	G	G	R	G	G	N	G
S4R_6561481	G/C	4R	6561481	+	NA	NA	NA	NA	NA	NA	C	G	G	G	G	N	S	G	G	G	G	S	G	G	G	N	N	G	S	S	G	G	G	G	G	S	G	G	G	N	N	N	S	G	S	G	N	G	G
S4R_6615089	G/T	4R	6615089	+	NA	NA	NA	NA	NA	NA	G	G	G	K	G	G	T	G	G	T	G	G	K	G	N	G	G	G	G	K	G	K	G	G	G	G	G	N	N	G	N	K	G	G	K	G	G	G	T
S4R_6625320	C/T	4R	6625320	+	NA	NA	NA	NA	NA	NA	C	C	C	C	C	C	C	Y	Y	C	C	C	C	C	Y	C	C	C	C	C	C	C	C	Y	Y	C	C	C	C	C	C	C	Y	Y	C	Y	C	C	C
S4R_6626612	A/G	4R	6626612	+	NA	NA	NA	NA	NA	NA	A	R	R	A	A	A	R	A	R	A	N	A	A	R	A	A	N	A	A	A	A	A	R	R	A	N	A	R	A	A	R	A	A	R	A	A	R	A	A
S4R_6626630	A/C	4R	6626630	+	NA	NA	NA	NA	NA	NA	A	M	M	A	A	A	A	A	A	A	N	A	A	M	A	A	N	A	A	A	A	A	M	M	A	N	A	A	A	A	M	A	A	A	A	A	A	A	A
S4R_6690464	C/G	4R	6690464	+	NA	NA	NA	NA	NA	NA	G	N	S	N	C	C	S	C	S	S	S	G	G	G	G	C	C	C	C	G	C	G	C	C	C	G	S	C	G	S	G	C	S	S	G	N	S	C	C
S4R_6691791	C/G	4R	6691791	+	NA	NA	NA	NA	NA	NA	S	S	C	C	S	S	S	C	C	S	C	S	C	S	C	C	C	S	C	C	C	C	S	S	C	C	C	C	C	S	C	C	C	C	C	C	S	C	C
S4R_6737096	C/A	4R	6737096	+	NA	NA	NA	NA	NA	NA	A	C	C	C	C	C	C	C	C	C	C	C	M	C	C	C	C	C	C	C	N	C	C	N	M	C	C	M	C	C	C	C	C	C	C	C	C	N	N
S4R_6737103	G/A	4R	6737103	+	NA	NA	NA	NA	NA	NA	G	G	R	G	R	G	G	G	G	R	G	G	G	G	A	G	A	A	G	G	N	R	R	N	G	G	R	R	G	R	G	G	G	G	G	G	A	N	N
S4R_6769905	C/T	4R	6769905	+	NA	NA	NA	NA	NA	NA	T	C	Y	Y	C	N	Y	Y	C	C	Y	N	T	C	N	C	Y	C	C	C	C	Y	C	Y	C	N	N	C	Y	C	C	T	Y	C	T	C	C	C	C
S4R_6769933	T/A	4R	6769933	+	NA	NA	NA	NA	NA	NA	A	W	W	W	T	N	W	W	T	T	W	N	A	T	N	T	W	W	T	A	T	W	T	W	T	N	N	T	W	T	T	A	W	T	A	T	W	T	T
S4R_6805214	G/T	4R	6805214	+	NA	NA	NA	NA	NA	NA	G	G	G	G	T	N	G	G	G	G	G	K	N	G	T	N	G	G	N	G	N	N	T	G	N	G	G	G	K	G	G	G	G	G	G	G	T	G	G
S4R_6886558	C/T	4R	6886558	+	NA	NA	NA	NA	NA	NA	C	C	C	C	Y	C	C	C	C	C	C	C	C	C	C	C	Y	C	Y	C	C	C	Y	C	C	C	Y	C	C	C	C	Y	C	C	C	C	C	C	C
S4R_6886566	C/G	4R	6886566	+	NA	NA	NA	NA	NA	NA	C	C	C	C	S	C	C	C	C	C	C	C	C	C	C	C	S	C	S	C	C	C	S	C	C	C	S	C	C	C	C	S	C	C	C	C	C	C	C
S4R_6886569	C/T	4R	6886569	+	NA	NA	NA	NA	NA	NA	C	C	C	C	Y	C	C	C	C	C	C	C	C	C	C	C	Y	C	Y	C	C	C	Y	C	C	C	Y	C	C	C	C	Y	C	C	C	C	C	C	C
S4R_6886595	G/C	4R	6886595	+	NA	NA	NA	NA	NA	NA	G	S	G	C	C	G	G	G	C	S	S	S	S	G	S	N	S	S	S	G	N	G	S	N	G	G	S	G	G	G	N	N	S	S	G	S	C	N	G
S4R_6886629	C/A	4R	6886629	+	NA	NA	NA	NA	NA	NA	C	M	C	C	C	C	M	C	M	C	M	M	C	C	M	N	C	C	C	C	C	C	M	C	C	C	C	C	C	C	C	C	C	M	C	C	C	M	C
S4R_6886651	G/C	4R	6886651	+	NA	NA	NA	NA	NA	NA	G	S	G	S	G	G	G	S	G	G	G	G	G	G	S	N	G	S	G	G	G	G	G	G	G	G	G	G	S	C	G	G	G	G	G	G	G	S	G
S4R_6921622	T/C	4R	6921622	+	NA	NA	NA	NA	NA	NA	T	T	T	T	N	T	T	N	T	T	T	T	T	T	N	N	T	T	T	T	T	T	N	T	T	T	T	T	N	T	N	T	T	T	T	T	T	T	T
S4R_6951115	A/T	4R	6951115	+	NA	NA	NA	NA	NA	NA	N	A	W	A	N	A	A	A	W	A	W	A	A	A	A	A	A	T	N	W	A	A	W	A	W	A	W	A	T	N	A	A	W	A	A	A	N	A	A
S4R_6951116	T/G	4R	6951116	+	NA	NA	NA	NA	NA	NA	N	T	K	T	N	T	T	T	K	T	K	T	T	T	T	T	T	G	N	K	T	T	K	T	K	T	K	T	G	N	T	T	K	T	T	T	N	T	T
S4R_6954976	C/G	4R	6954976	+	NA	NA	NA	NA	NA	NA	S	C	C	C	C	S	C	C	S	C	G	C	C	C	C	S	C	C	C	C	C	C	C	C	C	C	C	C	N	G	C	N	S	C	C	C	C	C	S
S4R_6954989	G/A	4R	6954989	+	NA	NA	NA	NA	NA	NA	R	G	G	G	G	R	G	G	R	G	A	G	G	G	G	R	G	G	G	G	G	G	G	G	G	G	G	G	N	A	G	N	R	G	G	G	G	G	R
S4R_6954991	T/C	4R	6954991	+	NA	NA	NA	NA	NA	NA	Y	T	T	T	T	Y	T	T	Y	T	C	T	T	T	T	Y	T	T	T	T	T	T	T	T	T	T	T	Y	N	C	T	N	Y	Y	T	T	T	T	Y
S4R_7009600	G/A	4R	7009600	+	NA	NA	NA	NA	NA	NA	G	G	G	G	G	G	A	G	G	R	G	G	N	G	G	G	G	A	G	G	N	G	N	G	G	G	A	G	G	G	G	N	G	G	R	G	G	G	A
S4R_7009624	G/A	4R	7009624	+	NA	NA	NA	NA	NA	NA	G	G	G	G	G	G	A	G	G	R	G	G	N	G	G	G	G	A	G	G	N	G	N	G	G	G	A	G	G	G	G	N	G	G	R	G	G	G	A
S4R_7009634	A/G	4R	7009634	+	NA	NA	NA	NA	NA	NA	A	A	A	A	A	A	G	A	A	R	A	A	N	A	A	A	A	G	A	A	N	A	N	A	A	A	G	A	A	A	A	N	A	A	R	A	A	A	G
S4R_7009651	G/T	4R	7009651	+	NA	NA	NA	NA	NA	NA	G	G	G	G	G	G	T	G	G	K	G	G	N	G	G	G	G	T	G	G	N	G	N	G	G	G	T	G	G	G	G	N	G	G	K	G	G	G	T
S4R_7011011	C/G	4R	7011011	+	NA	NA	NA	NA	NA	NA	C	C	C	S	S	C	C	C	C	S	C	S	S	S	S	S	S	C	S	S	C	C	C	C	C	C	C	C	C	S	C	S	C	C	S	S	C	S	C
S4R_7011017	C/G	4R	7011017	+	NA	NA	NA	NA	NA	NA	C	C	C	S	S	C	C	C	C	S	C	S	S	S	S	S	S	C	S	S	C	C	C	C	C	C	C	C	C	S	C	S	C	C	S	S	C	S	C
S4R_7011071	G/C	4R	7011071	+	NA	NA	NA	NA	NA	NA	G	C	G	G	G	G	G	G	G	G	G	S	G	G	G	G	G	S	G	G	G	G	G	G	S	G	G	G	S	G	G	G	G	G	S	G	N	G	G
S4R_7011073	G/T	4R	7011073	+	NA	NA	NA	NA	NA	NA	G	T	G	G	G	G	G	G	G	G	G	K	G	G	G	G	G	K	G	G	G	G	G	G	K	G	G	G	K	G	G	G	G	G	K	G	N	G	G
S4R_7096062	T/C	4R	7096062	+	NA	NA	NA	NA	NA	NA	T	T	T	T	T	T	N	T	T	T	T	T	T	T	C	T	T	T	N	T	N	N	T	T	Y	T	Y	T	T	T	N	T	T	Y	T	T	T	T	T
S4R_7134706	G/A	4R	7134706	+	NA	NA	NA	NA	NA	NA	N	G	R	R	R	N	R	G	R	G	R	R	A	A	R	G	G	R	A	G	N	R	R	G	G	A	R	R	G	R	G	A	N	R	G	A	N	A	G
S4R_7134749	G/C	4R	7134749	+	NA	NA	NA	NA	NA	NA	N	G	G	G	G	N	G	G	G	S	G	G	G	G	G	G	G	G	G	G	N	G	G	S	G	G	G	G	G	G	G	G	N	S	G	G	N	G	G
S4R_7153996	C/T	4R	7153996	+	NA	NA	NA	NA	NA	NA	C	N	Y	C	N	N	C	N	T	N	C	C	C	C	Y	C	C	C	Y	C	C	C	C	Y	N	Y	C	T	C	C	Y	T	T	C	Y	C	C	C	C
[truncated: 2,038 more rows]
[truncated: 139 more columns]
